# Supplementary material for: Endogenous Retrovirus-Derived Long Noncoding RNA Enhances Innate Immune Responses via Derepressing RELA Expression
Source: mBio. 2019 Jul 30;10(4):e00937-19. doi: 10.1128/mBio.00937-19 (PMC6667616; doi:10.1128/mBio.00937-19)
Supplement: TABLE S2 [file mBio.00937-19-st002.xlsx]

## Sheet: TABLE S2
TABLE S2. ChIP-seq peaks annotation of immune genes
Gene	geneId	Genename	Chr	start	end	width	annotation	geneStart	geneEnd
Cd55b	13137	Complement decay-accelerating factor transmembrane isoform;Cd55b;ortholog	chr1	130424374	130424507	134	Promoter (1-2kb)	130388528	130423043
Mfsd6	98682	Major facilitator superfamily domain-containing protein 6;Mfsd6;ortholog	chr1	52726949	52727479	531	Promoter (<=1kb)	52656305	52727318
Tnfrsf11a	21934	Tumor necrosis factor receptor superfamily member 11A;Tnfrsf11a;ortholog	chr1	105780721	105780854	134	Promoter (<=1kb)	105780723	105814403
Tnfsf4	22164	Tumor necrosis factor ligand superfamily member 4;Tnfsf4;ortholog	chr1	161395634	161395777	144	Promoter (<=1kb)	161395438	161418206
Ackr3	12778	Atypical chemokine receptor 3;Ackr3;ortholog	chr1	90204207	90204363	157	Promoter (<=1kb)	90203980	90215722
Dhx9	13211	ATP-dependent RNA helicase A;Dhx9;ortholog	chr1	153487137	153487376	240	Promoter (<=1kb)	153455758	153487660
Psen2	19165	Presenilin-2;Psen2;ortholog	chr1	180244521	180244772	252	Promoter (<=1kb)	180227004	180245757
Slamf1	27218	Signaling lymphocytic activation molecule;Slamf1;ortholog	chr1	171768463	171768596	134	Promoter (1-2kb)	171767132	171801184
Enpp3	209558	Ectonucleotide pyrophosphatase/phosphodiesterase family member 3;Enpp3;ortholog	chr10	24837883	24838100	218	Promoter (1-2kb)	24817126	24836195
Raet1a	19368	Retinoic acid early-inducible protein 1-alpha;Raet1a;ortholog	chr10	22157016	22157149	134	Promoter (1-2kb)	22158609	22374139
Il23a	83430	Interleukin-23 subunit alpha;Il23a;ortholog	chr10	128298794	128299049	256	Promoter (<=1kb)	128296140	128298084
Cd24a	12484	Signal transducer CD24;Cd24;ortholog	chr10	43578383	43578593	211	Promoter (<=1kb)	43579169	43584265
Map3k5	26408	Mitogen-activated protein kinase kinase kinase 5;Map3k5;ortholog	chr10	19934355	19934584	230	Promoter (<=1kb)	19934526	20142750
Fyn	14360	Tyrosine-protein kinase Fyn;Fyn;ortholog	chr10	39369843	39370096	254	Promoter (<=1kb)	39369799	39565374
Prdm1	12142	PR domain zinc finger protein 1;Prdm1;ortholog	chr10	44458469	44458602	134	Promoter (<=1kb)	44437174	44458748
Gzmm	16904	Granzyme M;Gzmm;ortholog	chr10	79694490	79694755	266	Promoter (<=1kb)	79693826	79695261
Frk	14302	Tyrosine-protein kinase FRK;Frk;ortholog	chr10	34484220	34484365	146	Promoter (<=1kb)	34483400	34611230
Dhx58	80861	Probable ATP-dependent RNA helicase DHX58;Dhx58;ortholog	chr11	100705966	100706159	194	Promoter (1-2kb)	100702760	100704271
Lif	16878	Leukemia inhibitory factor;Lif;ortholog	chr11	4257293	4257596	304	Promoter (<=1kb)	4257568	4272514
Myo18a	360013	Unconventional myosin-XVIIIa;Myo18a;ortholog	chr11	77842436	77842679	244	Promoter (<=1kb)	77842457	77854722
Krt16	16666	Keratin, type I cytoskeletal 16;Krt16;ortholog	chr11	100248655	100248871	217	Promoter (<=1kb)	100246091	100248902
Ccl4	20303	C-C motif chemokine 4;Ccl4;ortholog	chr11	83662756	83662896	141	Promoter (<=1kb)	83662584	83664683
Sarm1	237868	Sterile alpha and TIR motif-containing protein 1;Sarm1;ortholog	chr11	78497029	78497341	313	Promoter (<=1kb)	78472330	78497754
Nos2	18126	Nitric oxide synthase, inducible;Nos2;ortholog	chr11	78925714	78925947	234	Promoter (<=1kb)	78925291	78960226
Irgm1	15944	Immunity-related GTPase family M protein 1;Irgm1;ortholog	chr11	48870759	48870909	151	Promoter (<=1kb)	48865249	48871346
Vtn	22370	Vitronectin;Vtn;ortholog	chr11	78501050	78501232	183	Promoter (1-2kb)	78499120	78502325
Ccl7	20306	C-C motif chemokine 7;Ccl7;ortholog	chr11	82047711	82047914	204	Promoter (1-2kb)	82045712	82047523
Ak7	78801	Adenylate kinase 7;Ak7;ortholog	chr12	105703845	105704187	343	Promoter (1-2kb)	105705982	105782447
Bdkrb2	12062	B2 bradykinin receptor;Bdkrb2;ortholog	chr12	105562092	105562371	280	Promoter (<=1kb)	105563172	105593071
Adam17	11491	Disintegrin and metalloproteinase domain-containing protein 17;Adam17;ortholog	chr12	21373831	21374035	205	Promoter (<=1kb)	21323509	21373632
Zbtb1	268564	Zinc finger and BTB domain-containing protein 1;Zbtb1;ortholog	chr12	76369878	76370118	241	Promoter (<=1kb)	76370266	76388747
Chga	12652	Chromogranin-A;Chga;ortholog	chr12	102555063	102555205	143	Promoter (<=1kb)	102554941	102565027
Evl	14026	Ena/VASP-like protein;Evl;ortholog	chr12	108607377	108607771	395	Promoter (1-2kb)	108605766	108688515
F2rl1	14063	Proteinase-activated receptor 2;F2rl1;ortholog	chr13	95525750	95526065	316	Promoter (<=1kb)	95511730	95525240
Cplx2	12890	Complexin-2;Cplx2;ortholog	chr13	54370218	54370849	632	Promoter (<=1kb)	54371349	54383917
Mef2c	17260	Myocyte-specific enhancer factor 2C;Mef2c;ortholog	chr13	83524652	83524796	145	Promoter (<=1kb)	83524854	83633887
Dapk1	69635	Death-associated protein kinase 1;Dapk1;ortholog	chr13	60601847	60601980	134	Promoter (<=1kb)	60601947	60721980
Hist1h2be	319179	Histone H2B type 1-C/E/G;Hist1h2bc;ortholog	chr13	23585620	23585766	147	Promoter (<=1kb)	23585576	23585956
Bmp6	12161	Bone morphogenetic protein 6;Bmp6;ortholog	chr13	38346196	38346756	561	Promoter (<=1kb)	38345716	38500314
Nfil3	18030	Nuclear factor interleukin-3-regulated protein;Nfil3;ortholog	chr13	52980291	52980544	254	Promoter (<=1kb)	52967209	52981039
Naip5	17951	Baculoviral IAP repeat-containing protein 1e;Naip5;ortholog	chr13	100245897	100246137	241	Promoter (1-2kb)	100211740	100247293
Gch1	14528	GTP cyclohydrolase 1;Gch1;ortholog	chr14	47190361	47190507	147	Promoter (<=1kb)	47153895	47189402
Mbl1	17194	Mannose-binding protein A;Mbl1;ortholog	chr14	41151322	41151456	135	Promoter (<=1kb)	41151456	41158959
Ptk2b	19229	Protein-tyrosine kinase 2-beta;Ptk2b;ortholog	chr14	66280694	66280958	265	Promoter (<=1kb)	66153257	66281052
Prkcd	18753	Protein kinase C delta type;Prkcd;ortholog	chr14	30625930	30626082	153	Promoter (<=1kb)	30595354	30626208
Fyb	23880	FYN-binding protein;Fyb;ortholog	chr15	6577780	6577913	134	Promoter (1-2kb)	6579847	6620608
C9	12279	Complement component C9;C9;ortholog	chr15	6443315	6443451	137	Promoter (1-2kb)	6445333	6498476
Rpl30	19946	60S ribosomal protein L30;Rpl30;ortholog	chr15	34443407	34443636	230	Promoter (<=1kb)	34440506	34443276
Polr3h	78929	DNA-directed RNA polymerase III subunit RPC8;Polr3h;ortholog	chr15	81925853	81926142	290	Promoter (<=1kb)	81915030	81926213
Ptk2	14083	Focal adhesion kinase 1;Ptk2;ortholog	chr15	73422692	73423066	375	Promoter (<=1kb)	73205105	73423191
Ywhaz	22631	14-3-3 protein zeta/delta;Ywhaz;ortholog	chr15	36793827	36794175	349	Promoter (<=1kb)	36770262	36794538
Pcbp2	18521	Poly(rC)-binding protein 2;Pcbp2;ortholog	chr15	102471004	102471160	157	Promoter (<=1kb)	102470632	102500059
Mb	17189	Class II histocompatibility antigen, M beta 1 chain;H2-DMb1;ortholog	chr15	77049464	77049650	187	Promoter (1-2kb)	77015487	77050668
Mafa	378435	Killer cell lectin-like receptor subfamily G member 1;Klrg1;ortholog	chr15	75746425	75746769	345	Promoter (1-2kb)	75746843	75747922
Ptger4	19219	Prostaglandin E2 receptor EP4 subtype;Ptger4;ortholog	chr15	5242375	5242749	375	Promoter (1-2kb)	5233399	5244187
Rnf168	70238	E3 ubiquitin-protein ligase RNF168;Rnf168;ortholog	chr16	32276366	32276499	134	Promoter (<=1kb)	32277461	32301439
Igll1	16136	Immunoglobulin lambda-like polypeptide 1;Igll1;ortholog	chr16	16863621	16863846	226	Promoter (<=1kb)	16860671	16863985
Bcl6	12053	B-cell lymphoma 6 protein homolog;Bcl6;ortholog	chr16	23987909	23988216	308	Promoter (<=1kb)	23965052	23988612
Mx1	17857	Interferon-induced GTP-binding protein Mx1;Mx1;ortholog	chr16	97462035	97462361	327	Promoter (<=1kb)	97447035	97462905
Parp14	547253	Poly [ADP-ribose] polymerase 14;Parp14;ortholog	chr16	35869726	35869859	134	Promoter (1-2kb)	35832878	35871382
Rftn1	76438	Raftlin;Rftn1;ortholog	chr17	50191625	50191835	211	Promoter (1-2kb)	50036623	50190497
Gm7030	630294	MHC class Ib T9;Gm7030;ortholog	chr17	36130428	36130561	134	Promoter (1-2kb)	36127609	36129425
Fer	14158	Tyrosine-protein kinase Fer;Fer;ortholog	chr17	63936994	63937158	165	Promoter (<=1kb)	63937972	64139496
Gm8909	667977	Uncharacterized protein;Gm8909;ortholog	chr17	36168648	36168790	143	Promoter (<=1kb)	36164444	36168537
Dll1	13388	Delta-like protein 1;Dll1;ortholog	chr17	15375876	15376092	217	Promoter (<=1kb)	15367354	15375823
H2-Q10	15007	H-2 class I histocompatibility antigen, Q10 alpha chain;H2-Q10;ortholog	chr17	35470138	35470576	439	Promoter (<=1kb)	35470089	35474563
Vav1	22324	Proto-oncogene vav;Vav1;ortholog	chr17	57279180	57279331	152	Promoter (<=1kb)	57279100	57329236
Tnf	21926	Tumor necrosis factor;Tnf;ortholog	chr17	35201595	35201859	265	Promoter (<=1kb)	35199367	35202007
H2-Q1	15006	Histocompatibility 2, Q region locus 1;H2-Q1;ortholog	chr17	35320712	35321001	290	Promoter (<=1kb)	35320558	35325099
Msh6	17688	DNA mismatch repair protein Msh6;Msh6;ortholog	chr17	87975352	87975638	287	Promoter (<=1kb)	87975050	87990892
Prkce	18754	Protein kinase C epsilon type;Prkce;ortholog	chr17	86168723	86168996	274	Promoter (<=1kb)	86168174	86657919
Tnfsf14	50930	Tumor necrosis factor ligand superfamily member 14;Tnfsf14;ortholog	chr17	57193291	57193438	148	Promoter (<=1kb)	57189474	57194181
Vegfa	22339	Vascular endothelial growth factor A;Vegfa;ortholog	chr17	46031011	46031601	591	Promoter (<=1kb)	46016993	46032377
Trim31	224762	E3 ubiquitin-protein ligase TRIM31;Trim31;ortholog	chr17	36900008	36900145	138	Promoter (1-2kb)	36898130	36910217
Csf1r	12978	Macrophage colony-stimulating factor 1 receptor;Csf1r;ortholog	chr18	61103603	61103875	273	Promoter (1-2kb)	61105572	61131139
Camk4	12326	Calcium/calmodulin-dependent protein kinase type IV;Camk4;ortholog	chr18	32938486	32938943	458	Promoter (<=1kb)	32939041	33195767
Matr3	17184	Matrin-3;Matr3;ortholog	chr18	35562278	35562411	134	Promoter (<=1kb)	35562275	35592045
Aqp4	11829	Aquaporin-4;Aqp4;ortholog	chr18	15403557	15403690	134	Promoter (<=1kb)	15389394	15403758
Malt1	240354	Mucosa-associated lymphoid tissue lymphoma translocation protein 1 homolog;Malt1;ortholog	chr18	65431122	65431414	293	Promoter (<=1kb)	65430997	65478792
Cd14	12475	Monocyte differentiation antigen CD14;Cd14;ortholog	chr18	36725568	36726311	744	Promoter (<=1kb)	36725064	36726815
Mbp	17196	Bone marrow proteoglycan;Prg2;ortholog	chr18	82555664	82555862	199	Promoter (1-2kb)	82554320	82585637
Rela	19697	Transcription factor p65;Rela;ortholog	chr19	5636878	5637162	285	Promoter (<=1kb)	5637490	5648130
Ppp1r14b	18938	Protein phosphatase 1 regulatory subunit 14B;Ppp1r14b;ortholog	chr19	6975076	6975313	238	Promoter (<=1kb)	6975048	6977324
Pi4k2a	84095	Phosphatidylinositol 4-kinase type 2-alpha;Pi4k2a;ortholog	chr19	42090525	42090776	252	Promoter (<=1kb)	42090435	42122218
Trim8	93679	Probable E3 ubiquitin-protein ligase TRIM8;Trim8;ortholog	chr19	46502238	46502524	287	Promoter (<=1kb)	46501648	46516455
Nkx2-3	18089	Homeobox protein Nkx-2.3;Nkx2-3;ortholog	chr19	43613236	43613433	198	Promoter (<=1kb)	43612325	43615892
Gif	14603	Macrophage migration inhibitory factor;Mif;ortholog	chr19	11749200	11749333	134	Promoter (1-2kb)	11747559	11763447
Ptk6	20459	Protein-tyrosine kinase 6;Ptk6;ortholog	chr2	181204620	181204795	176	Promoter (1-2kb)	181195124	181202789
Romo1	67067	Reactive oxygen species modulator 1;Romo1;ortholog	chr2	156142735	156142881	147	Promoter (1-2kb)	156144153	156145794
Dab2ip	69601	Disabled homolog 2-interacting protein;Dab2ip;ortholog	chr2	35581549	35581872	324	Promoter (<=1kb)	35582840	35730994
F2	14061	Prothrombin;F2;ortholog	chr2	91636906	91637039	134	Promoter (<=1kb)	91625320	91636457
Zbp1	58203	Z-DNA-binding protein 1;Zbp1;ortholog	chr2	173219328	173220041	714	Promoter (<=1kb)	173213736	173218922
Lbp	16803	Lipopolysaccharide-binding protein;Lbp;ortholog	chr2	158305916	158306104	189	Promoter (<=1kb)	158306493	158318613
Serping1	12258	Plasma protease C1 inhibitor;Serping1;ortholog	chr2	84775496	84775736	241	Promoter (<=1kb)	84765360	84775429
Col20a1	73368	Collagen alpha-1(XX) chain;Col20a1;ortholog	chr2	181013030	181013231	202	Promoter (<=1kb)	181013236	181017540
Bmi1	12151	Polycomb complex protein BMI-1;Bmi1;ortholog	chr2	18677152	18677320	169	Promoter (<=1kb)	18677018	18686629
Lgr4	107515	Leucine-rich repeat-containing G-protein coupled receptor 4;Lgr4;ortholog	chr2	109917782	109918092	311	Promoter (<=1kb)	109917647	110014257
B2m	12010	Beta-2-microglobulin;B2m;ortholog	chr2	122148005	122148228	224	Promoter (<=1kb)	122147687	122153082
Itch	16396	E3 ubiquitin-protein ligase Itchy;Itch;ortholog	chr2	155133862	155134042	181	Promoter (<=1kb)	155133481	155226855
Vim	22352	Vimentin;Vim;ortholog	chr2	13574765	13574964	200	Promoter (<=1kb)	13574311	13582826
Lcn2	16819	Neutrophil gelatinase-associated lipocalin;Lcn2;ortholog	chr2	32387019	32387242	224	Promoter (<=1kb)	32384637	32387739
Notch1	18128	Neurogenic locus notch homolog protein 1;Notch1;ortholog	chr2	26465293	26465663	371	Promoter (1-2kb)	26465350	26466698
Dcst1	77772	DC-STAMP domain-containing protein 1;Dcst1;ortholog	chr3	89365405	89365572	168	Promoter (<=1kb)	89350219	89365253
Arhgef2	16800	Rho guanine nucleotide exchange factor 2;Arhgef2;ortholog	chr3	88621027	88621720	694	Promoter (<=1kb)	88621106	88639536
Ptx3	19288	Pentraxin-related protein PTX3;Ptx3;ortholog	chr3	66220023	66220156	134	Promoter (<=1kb)	66219887	66225806
Bcl10	12042	B-cell lymphoma/leukemia 10;Bcl10;ortholog	chr3	145924463	145924844	382	Promoter (<=1kb)	145924262	145934364
Lef1	16842	Lymphoid enhancer-binding factor 1;Lef1;ortholog	chr3	131111069	131111341	273	Promoter (<=1kb)	131110297	131224357
Pglyrp4	384997	Peptidoglycan recognition protein 4;Pglyrp4;ortholog	chr3	90728424	90728578	155	Promoter (1-2kb)	90726906	90741517
Trim62	67525	E3 ubiquitin-protein ligase TRIM62;Trim62;ortholog	chr4	128883417	128883675	259	Promoter (<=1kb)	128884140	128911326
C8b	110382	Complement component C8 beta chain;C8b;ortholog	chr4	104765996	104766181	186	Promoter (<=1kb)	104766317	104804548
Tnfsf8	21949	Tumor necrosis factor ligand superfamily member 8;Tnfsf8;ortholog	chr4	63861290	63861433	144	Promoter (<=1kb)	63832824	63861284
Padi4	18602	Protein-arginine deiminase type-4;Padi4;ortholog	chr4	140774055	140774200	146	Promoter (<=1kb)	140745508	140774203
Nbn	27354	Nibrin;Nbn;ortholog	chr4	15957988	15958140	153	Promoter (<=1kb)	15957967	15992589
Ifna15	242517	Alpha-interferon;Ifna15;ortholog	chr4	88558050	88558218	169	Promoter (<=1kb)	88557673	88558245
Smpdl3b	100340	Acid sphingomyelinase-like phosphodiesterase 3b;Smpdl3b;ortholog	chr4	132756970	132757137	168	Promoter (<=1kb)	132732966	132757171
Rps6	20104	40S ribosomal protein S6;Rps6;ortholog	chr4	86856857	86857318	462	Promoter (<=1kb)	86854099	86857367
Ifna13	230396	Interferon alpha-13;Ifna13;ortholog	chr4	88644117	88644351	235	Promoter (<=1kb)	88643641	88644459
Ddx58	230073	Probable ATP-dependent RNA helicase DDX58;Ddx58;ortholog	chr4	40219450	40219612	163	Promoter (<=1kb)	40203777	40220600
Sfpq	71514	Splicing factor, proline- and glutamine-rich;Sfpq;ortholog	chr4	127022476	127022705	230	Promoter (1-2kb)	127021301	127037014
Tlr12	384059	Toll-like receptor 12;Tlr12;ortholog	chr4	128616628	128616761	134	Promoter (1-2kb)	128615446	128618619
Oas2	246728	2'-5'-oligoadenylate synthase 2;Oas2;ortholog	chr5	120739849	120740062	214	Promoter (1-2kb)	120733282	120738577
Rbpj	19664	Recombining binding protein suppressor of hairless;Rbpj;ortholog	chr5	53589014	53589157	144	Promoter (1-2kb)	53590346	53657445
Kit	16590	Mast/stem cell growth factor receptor Kit;Kit;ortholog	chr5	75574643	75574787	145	Promoter (<=1kb)	75574987	75656721
Orai1	109305	Calcium release-activated calcium channel protein 1;Orai1;ortholog	chr5	123015085	123015221	137	Promoter (<=1kb)	123015074	123030452
Gper1	76854	G-protein coupled estrogen receptor 1;Gper1;ortholog	chr5	139423205	139423443	239	Promoter (<=1kb)	139423179	139427800
Oasl1	231655	2'-5'-oligoadenylate synthase-like protein 1;Oasl1;ortholog	chr5	114923419	114923560	142	Promoter (<=1kb)	114923283	114937911
Hmgb1	15289	High mobility group protein B1;Hmgb1;ortholog	chr5	149052308	149052474	167	Promoter (<=1kb)	149046702	149053057
Tgfbr3	21814	Transforming growth factor beta receptor type 3;Tgfbr3;ortholog	chr5	107288511	107288687	177	Promoter (<=1kb)	107106570	107289595
Crlf2	57914	Cytokine receptor-like factor 2;Crlf2;ortholog	chr5	109556894	109557184	291	Promoter (1-2kb)	109554709	109558993
Pla2g1b	18778	Phospholipase A2;Pla2g1b;ortholog	chr5	115468248	115468393	146	Promoter (1-2kb)	115466266	115474717
Ephb6	13848	Ephrin type-B receptor 6;Ephb6;ortholog	chr6	41604497	41604918	422	Promoter (<=1kb)	41605482	41620507
Snca	20617	Alpha-synuclein;Snca;ortholog	chr6	60829083	60829283	201	Promoter (<=1kb)	60814691	60829004
Foxp1	108655	Forkhead box protein P1;Foxp1;ortholog	chr6	99027843	99028070	228	Promoter (<=1kb)	98925342	99028298
Zc3hav1	78781	Zinc finger CCCH-type antiviral protein 1;Zc3hav1;ortholog	chr6	38353934	38354209	276	Promoter (<=1kb)	38310497	38354603
Cd8a	12525	T-cell surface glycoprotein CD8 alpha chain;Cd8a;ortholog	chr6	71374179	71374325	147	Promoter (<=1kb)	71373427	71379171
Tril	66873	TLR4 interactor with leucine rich repeats;Tril;ortholog	chr6	53818274	53818884	611	Promoter (1-2kb)	53815468	53820825
Igf1r	16001	Insulin-like growth factor 1 receptor;Igf1r;ortholog	chr7	67950405	67950609	205	Promoter (1-2kb)	67952257	68233667
Relb	19698	Transcription factor RelB;Relb;ortholog	chr7	19621318	19621551	234	Promoter (1-2kb)	19606222	19619842
Ifnl2	330496	Interferon lambda-2;Ifnl2;ortholog	chr7	28510738	28510984	247	Promoter (<=1kb)	28508861	28510360
Bcl3	12051	B-cell lymphoma 3 protein homolog;Bcl3;ortholog	chr7	19811241	19811729	489	Promoter (<=1kb)	19808462	19811134
Ffar3	233080	Free fatty acid receptor 3;Ffar3;ortholog	chr7	30856146	30856376	231	Promoter (<=1kb)	30854330	30856178
Rpl13a	22121	60S ribosomal protein L13a;Rpl13a;ortholog	chr7	45128427	45128671	245	Promoter (<=1kb)	45125563	45128649
Rps19	20085	40S ribosomal protein S19;Rps19;ortholog	chr7	24884644	24885032	389	Promoter (<=1kb)	24884714	24889802
Polr3e	26939	DNA-directed RNA polymerase III subunit RPC5;Polr3e;ortholog	chr7	120917852	120918182	331	Promoter (<=1kb)	120917744	120947432
Swap70	20947	Switch-associated protein 70;Swap70;ortholog	chr7	110221839	110222137	299	Promoter (<=1kb)	110221703	110283506
Ctsc	13032	Dipeptidyl peptidase 1;Ctsc;ortholog	chr7	88278253	88278407	155	Promoter (<=1kb)	88278085	88315861
Galp	232836	Galanin-like peptide;Galp;ortholog	chr7	6197341	6197474	134	Promoter (<=1kb)	6197090	6216137
Prkcb	18751	Protein kinase C beta type;Prkcb;ortholog	chr7	122289588	122289878	291	Promoter (<=1kb)	122289125	122634401
Nlrp6	101613	NACHT, LRR and PYD domains-containing protein 6;Nlrp6;ortholog	chr7	140922019	140922216	198	Promoter (<=1kb)	140921071	140929192
Trpm4	68667	Transient receptor potential cation channel subfamily M member 4;Trpm4;ortholog	chr7	45304226	45304359	134	Promoter (1-2kb)	45303155	45305494
Tgfb1	21803	Transforming growth factor beta-1;Tgfb1;ortholog	chr7	25688154	25688337	184	Promoter (1-2kb)	25687002	25705077
Axl	26362	Tyrosine-protein kinase receptor UFO;Axl;ortholog	chr7	25787212	25787493	282	Promoter (1-2kb)	25756500	25788733
Otud4	73945	OTU domain-containing protein 4;Otud4;ortholog	chr8	79639460	79640160	701	Promoter (<=1kb)	79639676	79677755
Exosc6	72544	Exosome complex component MTR3;Exosc6;ortholog	chr8	111056454	111056722	269	Promoter (<=1kb)	111056339	111057664
Plcg2	234779	1-phosphatidylinositol 4,5-bisphosphate phosphodiesterase gamma-2;Plcg2;ortholog	chr8	117498554	117498823	270	Promoter (<=1kb)	117498275	117635142
Jak3	16453	Tyrosine-protein kinase JAK3;Jak3;ortholog	chr8	71680540	71680945	406	Promoter (<=1kb)	71680163	71690577
Gas6	14456	Growth arrest-specific protein 6;Gas6;ortholog	chr8	13493557	13493942	386	Promoter (<=1kb)	13465374	13494535
Tnfsf13b	24099	Tumor necrosis factor ligand superfamily member 13B;Tnfsf13b;ortholog	chr8	10007336	10007469	134	Promoter (<=1kb)	10006633	10035999
Hmgb2	97165	High mobility group protein B2;Hmgb2;ortholog	chr8	57513095	57513355	261	Promoter (1-2kb)	57511843	57515999
Il12rb1	16161	Interleukin-12 receptor subunit beta-1;Il12rb1;ortholog	chr8	70810311	70810503	193	Promoter (1-2kb)	70808449	70821423
Eomes	13813	Eomesodermin homolog;Eomes;ortholog	chr9	118476883	118477028	146	Promoter (1-2kb)	118478189	118482757
Tdgf1	21667	Teratocarcinoma-derived growth factor;Tdgf1;ortholog	chr9	110946544	110946713	170	Promoter (<=1kb)	110939608	110946158
Nedd4	17999	E3 ubiquitin-protein ligase NEDD4;Nedd4;ortholog	chr9	72661883	72662025	143	Promoter (<=1kb)	72662347	72749848
Csk	12988	Tyrosine-protein kinase CSK;Csk;ortholog	chr9	57645330	57645535	206	Promoter (<=1kb)	57626646	57645653
Mlh1	17350	DNA mismatch repair protein Mlh1;Mlh1;ortholog	chr9	111271268	111271412	145	Promoter (<=1kb)	111228228	111271608
Jam3	83964	Junctional adhesion molecule C;Jam3;ortholog	chr9	27154944	27155197	254	Promoter (<=1kb)	27097384	27155421
Mb21d1	214763	Cyclic GMP-AMP synthase;Mb21d1;ortholog	chr9	78442728	78443009	282	Promoter (<=1kb)	78430518	78443237
Syncrip	56403	Heterogeneous nuclear ribonucleoprotein Q;Syncrip;ortholog	chr9	88481997	88482133	137	Promoter (<=1kb)	88449364	88482397
Ltf	17002	Lactotransferrin;Ltf;ortholog	chr9	111019894	111020031	138	Promoter (<=1kb)	111019292	111042766
Apoa4	11808	Apolipoprotein A-IV;Apoa4;ortholog	chr9	46242346	46242876	531	Promoter (1-2kb)	46240844	46243458
Mst1r	19882	Macrophage-stimulating protein receptor;Mst1r;ortholog	chr9	107916553	107916698	146	Promoter (1-2kb)	107915003	107920383
Elf4	56501	ETS-related transcription factor Elf-4;Elf4;ortholog	chrX	48462680	48462813	134	Promoter (<=1kb)	48411049	48463132
