# Supplementary material for: Endogenous Retrovirus-Derived Long Noncoding RNA Enhances Innate Immune Responses via Derepressing RELA Expression
Source: mBio. 2019 Jul 30;10(4):e00937-19. doi: 10.1128/mBio.00937-19 (PMC6667616; doi:10.1128/mBio.00937-19)
Supplement: TABLE S3 [file mBio.00937-19-st003.xlsx]

## Sheet: TABLE S3
TABLE S3. RIP-seq analysis of putative SFPQ binding human ERVs
chr	start	end	name	family	FPKM
					IgG-1	IgG-2	SFPQ-1	SFPQ-2	FC
chr1	140785	141290	MER21C	LTR/ERVL	1.0126	0.933522	15.5289	14.696	15.5308
chr1	141971	142271	MER21C	LTR/ERVL	0.959596	1.11905	19.7807	20.3581	19.3101
chr1	151915	152272	MLT1D	LTR/ERVL-MaLR	0.816993	0.90036	9.25107	9.74605	11.0619
chr1	152567	152825	MER21C	LTR/ERVL	0.851539	1.25969	11.8829	12.8932	11.7354
chr1	153120	153429	MER21C	LTR/ERVL	0.845837	1.28294	10.6881	11.7949	10.5615
chr1	153736	154035	MER21C	LTR/ERVL	0.760109	1.11085	10.7816	11.2358	11.768
chr1	154037	155099	MER11B	LTR/ERVK	0.345974	0.561609	3.61367	3.54858	7.89157
chr1	162394	162711	MSTD	LTR/ERVL-MaLR	0.585508	0.709779	8.9933	9.95907	14.6318
chr1	168915	169342	MLT1D	LTR/ERVL-MaLR	0.629835	0.71094	9.25469	9.91929	14.3007
chr1	205081	205453	MLT1J2	LTR/ERVL-MaLR	0.346204	0.412826	7.39247	8.08673	20.3934
chr1	258028	258466	MER31-int	LTR/ERV1	0.294036	0.35062	6.29857	6.86818	20.4245
chr1	259038	259537	MER92-int	LTR/ERV1	0.258092	0.307758	5.54618	6.14452	20.6604
chr1	260946	261385	MSTA1	LTR/ERVL-MaLR	0.353765	0.349821	6.3042	7.00314	18.9136
chr1	263620	264060	MER4A1	LTR/ERV1	0.327135	0.349026	6.34968	7.0154	19.7661
chr1	265187	265582	MLT1I	LTR/ERVL-MaLR	0.421941	0.406872	7.06196	7.7937	17.924
chr1	268254	268672	MER4CL34	LTR/ERV1	0.344353	0.367396	6.6524	7.47361	19.8469
chr1	268690	268968	MER4D1	LTR/ERV1	0.572269	0.603803	10.2392	11.2522	18.2738
chr1	271124	271380	MLT1H	LTR/ERVL-MaLR	0.562263	0.599888	10.8964	12.0254	19.7236
chr1	276450	276855	MamRep605	LTR?	0.40217	0.379189	7.05003	7.7135	18.8947
chr1	280476	280726	MSTB1	LTR/ERVL-MaLR	0.560606	0.614286	11.3158	12.3306	20.1264
chr1	284045	284337	MLT1C	LTR/ERVL-MaLR	0.583748	0.550391	9.68818	10.5429	17.8382
chr1	290258	290667	MLT1F2	LTR/ERVL-MaLR	0.342669	0.454069	6.88457	7.56734	18.1388
chr1	292355	292635	MER65D	LTR/ERV1	0.527597	0.625	10.166	11.0242	18.3848
chr1	294177	294666	MLT1D	LTR/ERVL-MaLR	0.348578	0.335963	5.7762	6.36313	17.7335
chr1	296134	296514	THE1C	LTR/ERVL-MaLR	0.36882	0.488722	7.51385	8.34058	18.4882
chr1	348443	348994	MER92-int	LTR/ERV1	0.254358	0.298159	5.12625	5.75213	19.6887
chr1	350351	350790	MSTA1	LTR/ERVL-MaLR	0.284738	0.374227	6.44407	7.18199	20.678
chr1	353014	353455	MER4A1	LTR/ERV1	0.283447	0.37253	6.39496	7.15879	20.6619
chr1	354569	354964	MLT1I	LTR/ERVL-MaLR	0.335635	0.433996	7.1952	7.95062	19.6793
chr1	357636	358067	MER4A	LTR/ERV1	0.351543	0.381173	6.54333	7.29612	18.8879
chr1	358068	358859	MER4D1	LTR/ERV1	0.177183	0.207694	3.56533	3.99118	19.6336
chr1	360231	360495	MER31B	LTR/ERV1	0.473485	0.649351	10.6825	11.8958	20.1083
chr1	374632	375244	MER39B	LTR/ERV1	0.266142	0.35014	5.38212	5.94177	18.3745
chr1	386143	386800	LTR9B	LTR/ERV1	0.247913	0.315286	5.08692	5.5348	18.8596
chr1	388085	388433	MER4E1	LTR/ERV1	0.457158	0.554187	9.54073	10.4018	19.7188
chr1	388733	389154	MER4E1	LTR/ERV1	0.377888	0.458093	7.87598	8.59818	19.7064
chr1	390708	391170	MLT1E3	LTR/ERVL-MaLR	0.352551	0.41744	7.19602	7.87092	19.5677
chr1	395273	395717	LTR37B	LTR/ERV1	0.375375	0.434363	7.46799	8.19001	19.3371
chr1	399791	400104	LTR39	LTR/ERV1	0.532481	0.616157	10.5936	11.565	19.2911
chr1	400404	400705	LTR39	LTR/ERV1	0.55371	0.640721	11.0451	12.026	19.3155
chr1	404864	405149	MLT1H	LTR/ERVL-MaLR	0.598086	0.701754	11.6959	12.7447	18.8028
chr1	410284	410691	MamRep605	LTR?	0.446728	0.47385	7.96371	8.9041	18.3231
chr1	414379	414629	MSTB1	LTR/ERVL-MaLR	0.666667	0.771429	12.9123	14.3306	18.9437
chr1	429902	430382	LTR22C2	LTR/ERVK	0.363005	0.416667	6.6886	7.4208	18.0966
chr1	463226	463465	MLT1H1	LTR/ERVL-MaLR	0.729048	0.83682	13.1946	14.6098	17.7565
chr1	463466	463823	THE1B	LTR/ERVL-MaLR	0.477464	0.590236	8.85793	9.74605	17.4244
chr1	463824	465387	THE1B-int	LTR/ERVL-MaLR	0.106633	0.141669	2.0653	2.23135	17.3042
chr1	465388	465747	THE1B	LTR/ERVL-MaLR	0.464253	0.51731	8.93075	9.69175	18.9723
chr1	465798	466024	MLT1H1	LTR/ERVL-MaLR	0.854787	0.821745	14.2059	15.377	17.6453
chr1	466172	466423	MLT1H1-int	LTR/ERVL-MaLR	0.664011	0.739898	12.756	13.8784	18.9716
chr1	469700	470109	MLT1F2	LTR/ERVL-MaLR	0.407498	0.480265	7.82825	8.52715	18.4231
chr1	471796	472076	MER65D	LTR/ERV1	0.622294	0.663265	11.5602	12.4262	18.6583
chr1	473618	474107	MLT1D	LTR/ERVL-MaLR	0.402801	0.357873	6.57446	7.16591	18.0634
chr1	475575	475955	THE1D	LTR/ERVL-MaLR	0.438596	0.516917	8.51801	9.53676	18.8953
chr1	499394	499899	MER21C	LTR/ERVL	1.30513	1.15983	28.8518	29.4984	23.6719
chr1	500580	500880	MER21C	LTR/ERVL	1.74242	2.11905	45.9064	49.449	24.6941
chr1	510513	510863	MLT1D	LTR/ERVL-MaLR	1.08225	1.19388	28.609	30.7202	26.0658
chr1	511158	511416	MER21C	LTR/ERVL	1.23326	1.74419	38.4707	41.4024	26.826
chr1	511712	512021	MER21C	LTR/ERVL	1.10327	1.59501	32.4902	34.6893	24.8972
chr1	512328	512627	MER21C	LTR/ERVL	1.52022	1.83946	34.5303	36.1121	21.0265
chr1	512629	513691	MER11B	LTR/ERVK	0.538578	0.675948	9.96134	10.4473	16.8038
chr1	520990	521307	MSTD	LTR/ERVL-MaLR	1.01568	1.26183	30.9231	33.123	28.1212
chr1	527511	527938	MLT1D	LTR/ERVL-MaLR	0.966929	1.12914	24.8778	26.7772	24.6438
chr1	586408	586839	MER4A	LTR/ERV1	0.790972	1.00265	22.8966	24.4386	26.3908
chr1	586840	587631	MER4D1	LTR/ERV1	0.421408	0.546325	12.4759	13.3161	26.652
chr1	589004	589268	MER31B	LTR/ERV1	1.26263	1.6369	37.3804	39.8979	26.652
chr1	602832	603444	MER39B	LTR/ERV1	0.693207	0.787815	17.6299	18.6963	24.5278
chr1	616033	616689	LTR9B	LTR/ERV1	0.646711	0.756751	16.4541	17.4234	24.1385
chr1	617974	618322	MER4E1	LTR/ERV1	1.21909	1.38547	30.9664	32.8441	24.4996
chr1	618623	619044	MER4E1	LTR/ERV1	1.0077	1.14523	25.5969	27.1491	24.4996
chr1	620598	621060	MLT1E3	LTR/ERVL-MaLR	0.910075	1.0436	23.3443	24.7755	24.6304
chr1	625161	625605	LTR37B	LTR/ERV1	0.921376	1.08591	24.271	25.7799	24.9346
chr1	635543	635856	LTR39	LTR/ERV1	1.35541	1.56321	34.7794	36.7016	24.4914
chr1	636156	636458	LTR39	LTR/ERV1	1.40478	1.62015	36.0753	38.0111	24.4919
chr1	640609	640898	MLT1H	LTR/ERVL-MaLR	1.48107	1.69303	37.6677	39.7638	24.3948
chr1	643990	644273	MLT1I	LTR/ERVL-MaLR	1.67309	1.82988	38.9003	40.7821	22.747
chr1	646036	646479	MamRep605	LTR?	0.974759	1.10448	24.5832	25.9594	24.3082
chr1	650133	650383	MSTB1	LTR/ERVL-MaLR	1.69697	1.97143	43.5439	45.9339	24.3915
chr1	665643	666123	LTR22C2	LTR/ERVK	0.883838	1.00446	22.4415	23.7087	24.44
chr1	698203	698441	MLT1H1	LTR/ERVL-MaLR	1.81436	2.08583	45.0391	47.7637	23.7944
chr1	698442	698799	THE1B	LTR/ERVL-MaLR	1.20957	1.46058	30.2472	31.8309	23.2488
chr1	698800	700363	THE1B-int	LTR/ERVL-MaLR	0.281122	0.347317	6.92831	7.29155	22.6273
chr1	700364	700723	THE1B	LTR/ERVL-MaLR	1.18173	1.34302	30.0054	31.6766	24.4309
chr1	700724	701000	MLT1H1	LTR/ERVL-MaLR	1.57828	1.74689	38.9811	41.1576	24.1006
chr1	701148	701399	MLT1H1-int	LTR/ERVL-MaLR	1.69021	1.92089	42.8636	45.257	24.4027
chr1	704677	705086	MLT1F2	LTR/ERVL-MaLR	1.03727	1.26615	26.3051	27.8143	23.4952
chr1	706774	707054	MER65D	LTR/ERV1	1.54221	1.7602	38.5495	40.5992	23.9669
chr1	708596	709085	MLT1D	LTR/ERVL-MaLR	0.883064	0.985977	22.0285	23.2977	24.251
chr1	710553	710933	THE1C	LTR/ERVL-MaLR	1.11643	1.32519	28.4049	30.1762	23.9927
chr1	741124	741629	MER21C	LTR/ERVL	1.20012	1.20226	14.3304	12.7813	11.2853
chr1	742310	742610	MER21C	LTR/ERVL	1.5404	2.19048	21.3889	21.2397	11.4259
chr1	752230	752580	MLT1D	LTR/ERVL-MaLR	0.670996	1.23469	4.19799	4.34475	4.48276
chr1	752876	753134	MER21C	LTR/ERVL	0.895584	1.77187	5.23596	5.79794	4.13649
chr1	753429	753738	MER21C	LTR/ERVL	0.784544	1.67591	6.67121	6.69983	5.43437
chr1	754046	754345	MER21C	LTR/ERVL	1.08949	1.54085	6.90899	5.85975	4.85441
chr1	754347	755409	MER11B	LTR/ERVK	0.524311	0.729755	2.72161	2.30736	4.01013
chr1	762854	763171	MSTD	LTR/ERVL-MaLR	0.609406	0.597116	5.18844	5.08382	8.51394
chr1	769363	769790	MLT1D	LTR/ERVL-MaLR	0.620964	0.568752	3.30745	3.75481	5.93609
chr1	2277285	2277630	THE1A	LTR/ERVL-MaLR	0.241546	0.144928	1.02975	1.01809	5.29877
chr1	26710887	26711114	MLT1A	LTR/ERVL-MaLR	0.30036	0.409062	1.23657	1.4745	3.82151
chr1	26934167	26934457	THE1C	LTR/ERVL-MaLR	0.326541	0.332512	1.22505	1.12568	3.56681
chr1	31311795	31312155	MLT1A1	LTR/ERVL-MaLR	0.294613	0.248016	1.20614	1.44628	4.8881
chr1	32581675	32582030	THE1D	LTR/ERVL-MaLR	0.0853606	0.0704225	1.08723	1.09417	14.0028
chr1	32641989	32642221	MER4E1	LTR/ERV1	0.375522	0.33867	1.55021	1.12211	3.74175
chr1	32642529	32642767	MER4E1	LTR/ERV1	0.238732	0.330132	1.43742	1.21536	4.66329
chr1	50505065	50505282	MamRep1527	LTR	0.296746	0.477288	1.3744	1.14255	3.25174
chr1	65021505	65021710	ERV3-16A3_I-int	LTR/ERVL	0.258684	0.679443	1.60462	1.33038	3.12857
chr1	65029974	65030343	MLT1A	LTR/ERVL-MaLR	0.256631	0.0967867	1.74725	1.19824	8.33429
chr1	72685984	72686350	MSTA	LTR/ERVL-MaLR	0.0827952	0.156128	1.25827	1.17419	10.1809
chr1	72686532	72686890	THE1B	LTR/ERVL-MaLR	0.0846453	0.0897845	1.24963	1.20042	14.0461
chr1	72687825	72688140	THE1-int	LTR/ERVL-MaLR	0.132275	0.283447	1.48984	1.40365	6.96014
chr1	75377086	75378053	LTR5_Hs	LTR/ERVK	0.180189	0.169892	1.45594	1.76058	9.18793
chr1	75382491	75383458	LTR5_Hs	LTR/ERVK	0.144934	0.177279	1.5149	1.74776	10.1258
chr1	77716356	77716832	LTR22B	LTR/ERVK	0.318309	0.157563	1.2992	1.5192	5.92261
chr1	78512272	78512678	MSTB	LTR/ERVL-MaLR	0.335871	0.299085	1.29634	1.67936	4.68646
chr1	78512679	78513103	MSTB	LTR/ERVL-MaLR	0.294811	0.235849	1.40682	1.64705	5.75484
chr1	78514664	78515083	MSTB	LTR/ERVL-MaLR	0.162725	0.443232	1.58062	1.04539	4.33365
chr1	78541543	78541899	THE1B	LTR/ERVL-MaLR	0.861849	0.290931	2.78435	3.33132	5.30515
chr1	78542714	78543065	THE1B	LTR/ERVL-MaLR	0.528792	0.4884	2.69906	2.9785	5.5816
chr1	78543429	78543790	MSTA	LTR/ERVL-MaLR	0.88139	0.75188	2.56354	3.23939	3.55296
chr1	78543842	78544266	LTR3B_	LTR/ERVK	0.938036	0.589623	2.60675	2.08561	3.0716
chr1	78544526	78544904	MLT1B	LTR/ERVL-MaLR	0.851772	0.869237	3.06321	2.66737	3.32978
chr1	93280036	93280249	THE1B	LTR/ERVL-MaLR	0.0711339	0.100604	1.25607	1.35801	15.2214
chr1	94445299	94445706	HERVK9-int	LTR/ERVK	0.279205	0.447525	1.17462	1.14728	3.19499
chr1	94448659	94450303	HERVK9-int	LTR/ERVK	0.244231	0.210723	1.24589	1.20649	5.3904
chr1	94450304	94450789	MER9a3	LTR/ERVK	0.203062	0.243004	2.45976	2.48786	11.0917
chr1	112676438	112676904	MER31B	LTR/ERV1	0.495838	0.337216	1.70356	1.05523	3.31165
chr1	112985350	112985677	MLT1A0	LTR/ERVL-MaLR	0.463349	0.447794	1.50223	1.85761	3.6875
chr1	112985685	112986812	MLT1A0-int	LTR/ERVL-MaLR	0.315937	0.427811	1.29594	1.4923	3.7489
chr1	112987193	112987443	MER57F	LTR/ERV1	0.545455	0.128571	1.24561	1.43802	3.98149
chr1	112987444	112987716	MLT1A0-int	LTR/ERVL-MaLR	0.389929	0.249475	1.51574	1.56478	4.8178
chr1	112988112	112988461	MLT1A1	LTR/ERVL-MaLR	0.412434	0.378633	1.64631	2.37988	5.08957
chr1	112999761	113000194	MER21B	LTR/ERVL	0.30618	0.164962	1.19525	1.29788	5.29169
chr1	119163442	119163787	MLT1B	LTR/ERVL-MaLR	0.285463	0.403727	1.44928	1.3295	4.03194
chr1	119168624	119168911	HERV17-int	LTR/ERV1	0.395946	0.261324	1.48236	1.4542	4.46782
chr1	119168935	119171363	HERV17-int	LTR/ERV1	0.266774	0.195634	1.13985	1.02455	4.6807
chr1	119171364	119172711	LTR12C	LTR/ERV1	0.264336	0.344681	1.3057	1.27311	4.23437
chr1	119172712	119178883	HERV9NC-int	LTR/ERV1	0.373816	0.380235	1.38736	1.37272	3.66034
chr1	119178885	119180391	LTR12C	LTR/ERV1	0.420037	0.348606	1.44451	1.50912	3.84266
chr1	119180393	119181234	HERV17-int	LTR/ERV1	0.427882	0.343978	1.35073	1.33155	3.47509
chr1	119182037	119182807	HERV17-int	LTR/ERV1	0.354191	0.371058	1.02529	1.15917	3.01202
chr1	119182808	119183271	LTR17	LTR/ERV1	0.400877	0.37797	1.77144	2.38295	5.33402
chr1	119240182	119240771	MLT1E2	LTR/ERVL-MaLR	0.154345	0.254669	1.18399	1.42418	6.37673
chr1	143390745	143391109	MLT1A0	LTR/ERVL-MaLR	0.353813	0.137363	1.13264	1.24875	4.84835
chr1	143794578	143794808	MLT1A0	LTR/ERVL-MaLR	0.131752	0.310559	1.94508	1.1678	7.03777
chr1	144216335	144216699	MLT1A0	LTR/ERVL-MaLR	0.374625	0.225667	1.37363	1.70284	5.12495
chr1	144221235	144221683	MLT1D	LTR/ERVL-MaLR	0.169102	0.199298	1.25313	1.17141	6.58128
chr1	144225186	144225768	MLT1L	LTR/ERVL-MaLR	0.344944	0.380461	1.19823	1.29221	3.43316
chr1	144444187	144444849	PABL_A	LTR/ERV1	0.543578	0.674363	1.95447	1.90382	3.16788
chr1	144735219	144735528	MLT1G3	LTR/ERVL-MaLR	0.380014	0.242718	1.10714	1.15007	3.62468
chr1	144740608	144741190	MLT1L	LTR/ERVL-MaLR	0.338436	0.319097	1.3188	1.26381	3.92773
chr1	144744693	144745141	MLT1D	LTR/ERVL-MaLR	0.177557	0.263074	1.40977	1.26365	6.06727
chr1	144746383	144746697	MLT1L	LTR/ERVL-MaLR	0.361899	0.341219	1.13141	1.0528	3.10646
chr1	144749677	144750041	MLT1A0	LTR/ERVL-MaLR	0.385032	0.166797	1.53027	1.74825	5.94119
chr1	145166399	145166629	MLT1A0	LTR/ERVL-MaLR	0.230567	0.295031	1.92601	1.1678	5.88628
chr1	149626402	149626634	MLT1A	LTR/ERVL-MaLR	0.130617	0.323276	1.03978	1.21117	4.95921
chr1	149627109	149627700	MER4D1	LTR/ERV1	0.326873	0.296108	1.20967	1.27253	3.98439
chr1	150604219	150604508	LTR78	LTR/ERV1	0.0393205	0.0617894	1.32034	1.07238	23.6645
chr1	168464194	168464575	THE1C	LTR/ERVL-MaLR	0.188897	0.262467	1.35838	1.44248	6.20534
chr1	178360638	178360842	MLT1C	LTR/ERVL-MaLR	0.389929	0.332633	1.09649	1.19511	3.17149
chr1	179205325	179205773	MLT1I	LTR/ERVL-MaLR	0.287473	0.398597	1.09649	1.01461	3.07709
chr1	187179485	187179859	MSTA	LTR/ERVL-MaLR	0.263328	0.40107	1.16099	1.50263	4.00907
chr1	187371854	187372324	MER66C	LTR/ERV1	0.0886525	0.106383	1.36245	1.06383	12.4402
chr1	200769817	200770051	MER21A	LTR/ERVL	0.226625	0.671551	1.70565	1.02423	3.03936
chr1	202950427	202950652	MLT1J	LTR/ERVL-MaLR	0.3367	0.603175	1.87135	2.13039	4.25774
chr1	205890691	205891197	MER9a2	LTR/ERVK	0.187148	0.211745	1.46488	1.61696	7.72598
chr1	205893987	205894217	HERVK9-int	LTR/ERVK	0.0823452	0.139752	1.01068	1.00611	9.08067
chr1	205894217	205895642	HERVK9-int	LTR/ERVK	0.194046	0.263158	1.47738	1.84428	7.26516
chr1	205895643	205896160	MER9a2	LTR/ERVK	0.168513	0.352307	1.7985	1.91026	7.12099
chr1	211972580	211972786	MLT1E1A	LTR/ERVL-MaLR	0.220653	0.554785	1.44779	1.44428	3.72959
chr1	224010283	224010651	LTR7	LTR/ERV1	0.411726	0.475543	1.76392	1.31378	3.46873
chr1	232959087	232959446	THE1D	LTR/ERVL-MaLR	0.474804	0.387982	1.62488	1.79562	3.96449
chr1	235615154	235615359	MLT1D	LTR/ERVL-MaLR	0.240207	0.278746	1.54044	1.1288	5.14352
chr1	235638254	235638484	MLT1D	LTR/ERVL-MaLR	0.395257	0.217391	1.54462	1.34747	4.72064
chr1	235639030	235639279	MLT1D	LTR/ERVL-MaLR	0.197761	0.215146	1.14493	1.54336	6.51065
chr1	239697132	239697436	THE1B	LTR/ERVL-MaLR	0.199362	0.140977	1.25519	2.54187	11.1567
chr1	243075781	243076039	MER21C	LTR/ERVL	0.190862	0.456811	1.18999	1.28131	3.81567
chr1	243076952	243077251	MER21C	LTR/ERVL	0.114016	0.501672	1.45221	1.47876	4.76047
chr10	29424113	29424697	MLT1F2	LTR/ERVL-MaLR	0.214041	0.152886	2.5009	2.8303	14.5293
chr10	29426711	29427740	LTR5A	LTR/ERVK	0.173013	0.329724	5.31516	5.86705	22.2427
chr10	29428247	29428762	MLT2B3	LTR/ERVL	0.110327	0.104022	3.84943	3.62674	34.8785
chr10	29460922	29461224	LOR1a	LTR/ERV1	0.351194	0.295648	1.11828	1.24514	3.65378
chr10	29465051	29465291	MLT1J	LTR/ERVL-MaLR	0.22096	0.297619	1.58991	1.67011	6.28646
chr10	33319304	33319576	LTR12B	LTR/ERV1	0.292447	0.420168	1.30611	1.44324	3.85813
chr10	34658631	34658838	LTR50	LTR/ERVL	0.530669	0.465839	1.25011	1.89643	3.15757
chr10	45843312	45843532	MSTB	LTR/ERVL-MaLR	0.413223	0.275974	1.57496	1.16454	3.97491
chr10	45848696	45848944	THE1D	LTR/ERVL-MaLR	0.229106	0.331221	1.62705	1.28299	5.19347
chr10	46361964	46362210	LTR47A	LTR/ERVL	0.461936	0.43554	1.58679	1.4782	3.41512
chr10	47498572	47498818	LTR47A	LTR/ERVL	0.461936	0.246806	1.4085	1.73016	4.4285
chr10	47524876	47525124	THE1D	LTR/ERVL-MaLR	1.20662	1.12327	3.76698	4.2322	3.43328
chr10	47751882	47752116	LTR78	LTR/ERV1	0.404688	0.259463	1.51822	1.14784	4.01424
chr10	48027559	48027773	MSTB	LTR/ERVL-MaLR	0.566412	0.283712	1.66011	1.39028	3.58818
chr10	48032949	48033197	THE1D	LTR/ERVL-MaLR	1.05389	1.18088	3.23642	3.93228	3.20782
chr10	73742860	73743582	LTR8	LTR/ERV1	0.194116	0.301741	1.02663	1.55102	5.19837
chr10	79708106	79708459	MLT1A	LTR/ERVL-MaLR	0.450682	0.323756	1.30461	1.26425	3.31706
chr10	79717325	79717596	MLT1L	LTR/ERVL-MaLR	0.531142	0.448076	1.45659	1.76878	3.29383
chr10	79723311	79723565	MSTB1	LTR/ERVL-MaLR	0.417561	0.281215	1.34687	1.52925	4.11594
chr10	79729640	79730276	LTR65	LTR/ERV1	0.26801	0.258311	1.34475	1.52035	5.44364
chr10	79737293	79737725	LTR47B2	LTR/ERVL	0.920665	0.661376	3.17779	2.60178	3.65324
chr10	79738045	79738502	MER110A	LTR/ERV1	0.712817	0.507971	2.24577	1.91692	3.40984
chr10	79742647	79742995	THE1B	LTR/ERVL-MaLR	0.468042	0.708128	4.44898	5.16529	8.17421
chr10	79742996	79744588	THE1B-int	LTR/ERVL-MaLR	0.69952	0.630384	3.25641	3.3821	4.99172
chr10	79744593	79745590	LTR5B	LTR/ERVK	0.535698	0.540908	3.34336	3.00488	5.89653
chr10	79745594	79745942	THE1B	LTR/ERVL-MaLR	0.881661	0.779967	3.79361	3.64539	4.47693
chr10	79754822	79755690	ERV3-16A3_I-int	LTR/ERVL	0.453847	0.584266	1.98581	1.61386	3.46751
chr10	79846237	79846590	MLT1A	LTR/ERVL-MaLR	0.418491	0.323756	1.20521	1.1589	3.18507
chr10	87251859	87252458	LTR65	LTR/ERV1	0.233976	0.280229	1.03242	1.20035	4.34218
chr10	87259499	87259932	LTR47B2	LTR/ERVL	0.568619	0.643352	2.51205	1.93728	3.67116
chr10	87260252	87260708	MER110A	LTR/ERV1	0.415338	0.595238	2.24107	1.86675	4.06484
chr10	87264867	87265215	THE1B	LTR/ERVL-MaLR	0.566005	0.779967	5.23039	4.67845	7.36184
chr10	87265216	87266808	THE1B-int	LTR/ERVL-MaLR	0.52583	0.565327	2.96989	2.83702	5.32179
chr10	87266813	87267810	LTR5B	LTR/ERVK	0.543297	0.501505	2.70109	2.49509	4.97336
chr10	87267813	87268162	THE1B	LTR/ERVL-MaLR	0.727186	0.624233	3.56909	3.07845	4.91894
chr10	87276938	87277900	HERV16-int	LTR/ERVL	0.507938	0.516038	1.59117	1.82127	3.33254
chr10	87470166	87471163	LTR5B	LTR/ERVK	0.330537	0.236424	1.94883	1.66616	6.37608
chr10	87471168	87472760	THE1B-int	LTR/ERVL-MaLR	0.368795	0.358938	2.2288	2.07909	5.91961
chr10	87472761	87473109	THE1B	LTR/ERVL-MaLR	0.511581	0.636289	5.01613	4.64282	8.41467
chr10	95873701	95874049	THE1A	LTR/ERVL-MaLR	0.413619	0.143678	1.66364	1.16367	5.07327
chr10	110047969	110048330	THE1B	LTR/ERVL-MaLR	0.283304	0.336367	1.03271	1.01875	3.31056
chr10	110049906	110050213	THE1B-int	LTR/ERVL-MaLR	0.370151	0.267566	1.54295	1.33254	4.50903
chr10	110050214	110050506	THE1B	LTR/ERVL-MaLR	0.376193	0.428082	1.81747	1.41515	4.01929
chr10	125131598	125131900	MLT1J2	LTR/ERVL-MaLR	0.363737	0.342952	1.04566	1.14936	3.10607
chr11	135885	136390	MER21C	LTR/ERVL	0.735074	0.579915	11.5338	10.8093	16.9911
chr11	137071	137371	MER21C	LTR/ERVL	0.505051	0.452381	7.47076	8.49862	16.6794
chr11	466196	466399	THE1D	LTR/ERVL-MaLR	0.186595	0.316678	1.46919	1.13993	5.18429
chr11	767613	767848	MLT1A0	LTR/ERVL-MaLR	0.612508	0.50152	8.54797	5.83788	12.9134
chr11	46843128	46843366	MER21-int	LTR/ERVL	0.366056	0.495198	1.25313	1.44107	3.12824
chr11	63821068	63821490	MLT1D	LTR/ERVL-MaLR	0.287233	0.363913	1.41349	1.02816	3.74977
chr11	71872151	71872365	MLT1F1	LTR/ERVL-MaLR	0.212404	0.483979	1.35268	1.04271	3.43976
chr11	71908491	71909664	HERVE-int	LTR/ERV1	0.226046	0.337961	1.20025	1.38093	4.57651
chr11	116946256	116946698	LTR40b	LTR/ERVL	0.0342794	0.210084	1.31976	1.21536	10.3744
chr11	119009426	119009710	LTR75	LTR/ERVL	0.480154	0.27666	1.14282	1.32406	3.25956
chr12	11014835	11015559	MER50	LTR/ERV1	0.324376	0.231847	1.72652	1.40975	5.63851
chr12	11015768	11016413	LTR36	LTR/ERV1	0.346488	0.17165	2.81518	2.90858	11.0468
chr12	11016659	11017247	ERVL-E-int	LTR/ERVL	0.476706	0.334062	1.53658	1.89745	4.23553
chr12	11018524	11019048	LTR36	LTR/ERV1	0.549387	0.327154	2.56127	2.82317	6.14282
chr12	11019049	11019472	LTR16D2	LTR/ERVL	0.6537	0.734549	3.00693	2.45199	3.93223
chr12	11027269	11027868	ERVL-B4-int	LTR/ERVL	0.493246	0.292154	1.26673	1.25554	3.21144
chr12	31309967	31310870	PRIMA4-int	LTR/ERV1	0.234907	0.308495	1.17056	1.63367	5.16051
chr12	31311133	31311502	PRIMA4-int	LTR/ERV1	0.451671	0.445219	1.86612	1.79175	4.07839
chr12	31314002	31314243	PRIMA4-int	LTR/ERV1	0.958758	0.711322	3.8036	3.85789	4.5875
chr12	31314540	31315051	PRIMA4-int	LTR/ERV1	0.333571	0.46128	1.57929	1.6254	4.03181
chr12	31315056	31315392	LTR34	LTR/ERV1	0.428391	0.414541	1.94497	2.29978	5.0357
chr12	32690990	32691250	MLT1B	LTR/ERVL-MaLR	0.262238	0.206044	1.34953	1.04895	5.12187
chr12	50464134	50464342	MSTA	LTR/ERVL-MaLR	0.437063	0.274725	1.09649	1.13239	3.13138
chr12	62318994	62319377	MSTA	LTR/ERVL-MaLR	0.247251	0.214472	1.00774	1.03576	4.42581
chr12	62511817	62512151	THE1B	LTR/ERVL-MaLR	0.147432	0.545338	1.86469	1.95477	5.51331
chr12	62512152	62513220	THE1B-int	LTR/ERVL-MaLR	0.184429	0.227394	1.25255	1.30003	6.19823
chr12	62513980	62514345	THE1B-int	LTR/ERVL-MaLR	0.197177	0.254403	2.17496	1.63025	8.42642
chr12	62514346	62514689	THE1B	LTR/ERVL-MaLR	0.209824	0.478967	2.55741	1.83119	6.37146
chr12	118126476	118126729	MLT1F2	LTR/ERVL-MaLR	0.179662	0.409373	1.09216	1.2903	4.04468
chr12	121282353	121282742	MLT1C	LTR/ERVL-MaLR	0.0973748	0.229526	1.27407	1.14725	7.4069
chr12	121718742	121719280	MLT1K	LTR/ERVL-MaLR	0.387237	0.292087	1.77721	1.28268	4.50432
chr12	122074075	122074417	THE1B	LTR/ERVL-MaLR	0.221513	0.313283	1.16703	1.53448	5.05147
chr12	123476465	123476827	MLT1C	LTR/ERVL-MaLR	0.198811	0.167719	2.39895	1.99763	11.9951
chr12	123516328	123516596	LTR16A2	LTR/ERVL	0.494686	0.173241	2.17662	3.08375	7.87567
chr12	123527673	123527975	MLT1D	LTR/ERVL-MaLR	0.464078	0.390255	1.43778	1.50512	3.44468
chr12	125005902	125006236	MLT1B	LTR/ERVL-MaLR	0.181455	0.278015	1.07679	1.64547	5.92478
chr12	125014353	125014716	MER68B	LTR/ERVL	0.438267	0.698544	1.86071	1.98074	3.37915
chr12	125015121	125015569	MLT1C2	LTR/ERVL-MaLR	0.388934	0.629783	1.40977	1.85397	3.20378
chr12	125018265	125018668	MLT1C	LTR/ERVL-MaLR	0.328972	0.381071	1.45836	1.72262	4.47998
chr12	125021535	125021905	THE1D	LTR/ERVL-MaLR	0.337838	0.434363	1.62399	1.69757	4.30142
chr12	125023115	125023525	MLT1J	LTR/ERVL-MaLR	0.369549	0.513937	1.34788	1.66297	3.40792
chr12	125024046	125024401	THE1D	LTR/ERVL-MaLR	0.608195	0.513078	1.90264	2.04866	3.52394
chr12	132131221	132131743	LTR3A	LTR/ERVK	0.522466	0.348933	1.93251	1.01327	3.38052
chr13	19606234	19606585	MLT1J2	LTR/ERVL-MaLR	0.442459	0.437525	2.43665	2.87255	6.03328
chr13	19618057	19618416	THE1B	LTR/ERVL-MaLR	0.474804	0.248707	2.01583	1.86468	5.36346
chr13	19619377	19619741	MER31B	LTR/ERV1	0.509907	0.431711	4.08473	4.80202	9.43774
chr13	19623541	19623974	LTR75	LTR/ERVL	0.367415	0.313428	4.48726	3.3974	11.5807
chr13	19624800	19625196	MSTC	LTR/ERVL-MaLR	0.392179	0.135281	3.12334	3.56875	12.6874
chr13	19626056	19626321	THE1D	LTR/ERVL-MaLR	0.471698	0.471698	7.1665	7.89022	15.9601
chr13	19626322	19626835	MER9a2	LTR/ERVK	0.406108	0.236703	7.32704	7.77311	23.4908
chr13	19626836	19627406	HERVK9-int	LTR/ERVK	0.405369	0.432331	5.71714	5.29941	13.1509
chr13	19627408	19629308	HERVK9-int	LTR/ERVK	0.225279	0.214286	3.71191	4.10178	17.776
chr13	19629295	19630711	HERVK9-int	LTR/ERVK	0.329032	0.285008	8.75954	8.57671	28.2331
chr13	19630712	19631230	MER9a2	LTR/ERVK	0.307125	0.330943	12.1334	11.8144	37.5316
chr13	49994214	49994674	MER4A1	LTR/ERV1	0.214097	0.310559	2.72693	2.74883	10.4368
chr13	59954595	59954993	MSTA	LTR/ERVL-MaLR	0.399726	0.206389	1.653	1.14207	4.61146
chr13	59955193	59955552	THE1B	LTR/ERVL-MaLR	0.316536	0.278552	1.1362	1.11651	3.7855
chr13	75450579	75450999	MER77B	LTR/ERVL	0.324675	0.289116	1.37845	1.14128	4.10519
chr13	106546877	106547258	MSTD	LTR/ERVL-MaLR	0.318142	0.356205	2.0606	2.14746	6.24019
chr13	106550597	106550856	MLT1D	LTR/ERVL-MaLR	0.672751	0.496415	3.0651	3.12709	5.29625
chr13	106550888	106551583	MLT1D-int	LTR/ERVL-MaLR	0.218007	0.226105	1.14224	1.24859	5.3834
chr13	106551581	106552016	MLT1D	LTR/ERVL-MaLR	0.417973	0.311987	1.82496	1.88088	5.07678
chr14	19085677	19086055	MSTA	LTR/ERVL-MaLR	2.24467	2.01247	7.77406	9.01876	3.94463
chr14	19093241	19093538	THE1C	LTR/ERVL-MaLR	5.05051	4.0404	15.6979	18.3655	3.74697
chr14	19129412	19130441	LTR5A	LTR/ERVK	0.235592	0.246425	4.30498	5.12814	19.5701
chr14	19269575	19270584	LTR5B	LTR/ERVK	0.153918	0.201756	4.55984	5.4837	28.2381
chr14	19306489	19306786	THE1C	LTR/ERVL-MaLR	5.3566	4.30495	17.027	19.0611	3.73523
chr14	19313992	19314370	MSTA	LTR/ERVL-MaLR	2.50521	2.42819	9.14323	10.3524	3.95177
chr14	23279186	23279677	LTR10F	LTR/ERV1	0.131149	0.0727379	2.03666	3.1139	25.2619
chr14	28410708	28411162	LTR3A	LTR/ERVK	0.308704	0.117999	1.16895	1.12863	5.38449
chr14	28412588	28412858	LTR5B	LTR/ERVK	0.0701459	0.15873	1.08837	1.11723	9.63667
chr14	28415727	28416459	LTR5B	LTR/ERVK	0.144892	0.175644	1.34215	1.31531	8.29071
chr14	28417599	28417869	HERVK3-int	LTR/ERVK	0.280584	0.171958	1.18583	1.53046	6.00231
chr14	28417869	28419776	HERVK3-int	LTR/ERVK	0.172808	0.0992584	1.11317	1.32829	8.97376
chr14	47754341	47754841	MER9a2	LTR/ERVK	0.0757576	0.142857	1.05263	1.04132	9.57828
chr14	55311406	55311715	THE1D-int	LTR/ERVL-MaLR	0.429048	0.300509	1.73168	1.06983	3.84002
chr14	67435267	67435471	MSTC	LTR/ERVL-MaLR	0.148544	0.315126	1.13949	1.13434	4.90398
chr14	79300306	79300855	MLT1H	LTR/ERVL-MaLR	0.448474	0.409836	1.21433	1.64838	3.33528
chr14	79302252	79302529	MSTB	LTR/ERVL-MaLR	0.314517	0.593089	1.63088	2.25259	4.27881
chr14	92548414	92548872	MLT1C2	LTR/ERVL-MaLR	0.157139	0.0389894	2.26002	2.3819	23.6677
chr14	102163032	102163345	MSTD	LTR/ERVL-MaLR	0.447768	0.114103	1.24713	1.67666	5.20365
chr14	103433898	103434276	MER57A-int	LTR/ERV1	0.340709	0.396825	1.05588	1.16971	3.0176
chr15	23576272	23576586	MSTD	LTR/ERVL-MaLR	0.0965065	0.11374	1.01967	1.02648	9.73214
chr15	30334135	30334474	THE1D	LTR/ERVL-MaLR	0.458121	0.379267	1.29379	1.31646	3.11714
chr15	30446797	30447043	THE1C	LTR/ERVL-MaLR	0.400345	0.391986	1.58679	1.10865	3.40191
chr15	30499595	30499838	ERVL-B4-int	LTR/ERVL	0.374111	0.338036	1.1371	1.13934	3.19659
chr15	30514395	30514600	MLT1J	LTR/ERVL-MaLR	0.480414	0.33101	1.11254	1.33038	3.01065
chr15	30521211	30521414	MLT1L	LTR/ERVL-MaLR	0.410509	0.334272	1.1235	1.18064	3.09371
chr15	30636595	30637016	MLT1C2	LTR/ERVL-MaLR	0.548838	0.559891	2.06276	1.77657	3.46281
chr15	30671659	30672009	THE1C	LTR/ERVL-MaLR	0.47619	0.367347	1.76692	1.95986	4.41803
chr15	30680106	30680446	MLT1I-int	LTR/ERVL-MaLR	0.323084	0.367647	1.28999	1.42197	3.92622
chr15	30692641	30692867	LTR78	LTR/ERV1	0.351971	0.379267	2.2318	1.62729	5.27748
chr15	30693011	30693285	LTR78	LTR/ERV1	0.317961	0.391032	1.61672	1.67401	4.64141
chr15	30696824	30697155	LTR81AB	LTR/Gypsy	0.240319	0.248166	1.17931	1.91006	6.3244
chr15	40686078	40687051	MER11C	LTR/ERVK	0.15572	0.0587285	1.31624	1.0235	10.9105
chr15	50361718	50362024	MSTB1	LTR/ERVL-MaLR	0.297089	0.361811	1.08932	1.02631	3.21085
chr15	75061082	75061470	LOR1b	LTR/ERV1	0.175726	0.257732	1.22084	1.56556	6.42829
chr16	2242489	2242917	MLT1C2	LTR/ERVL-MaLR	0.345157	0.46729	2.19298	1.69924	4.79074
chr16	3694018	3694342	MLT1C2	LTR/ERVL-MaLR	0.374111	0.606261	1.20479	1.78553	3.05019
chr16	3694793	3695241	MLT1C	LTR/ERVL-MaLR	0.304383	0.558036	1.32166	1.7894	3.60737
chr16	19697970	19698488	MLT1E2	LTR/ERVL-MaLR	0.365625	0.151682	1.15153	1.67523	5.46436
chr16	19703057	19703531	MLT1D	LTR/ERVL-MaLR	0.167817	0.241109	1.28618	1.0287	5.66087
chr16	21422935	21423255	MLT1I	LTR/ERVL-MaLR	4.48627	4.55357	14.6245	13.2231	3.08054
chr16	21428027	21428254	MER101-int	LTR/ERV1	2.46963	2.73757	7.72857	10.2851	3.45937
chr16	21592219	21592484	MER66B	LTR/ERV1	2.15838	2.39892	6.75273	7.017	3.02147
chr16	21803363	21803641	THE1A	LTR/ERVL-MaLR	2.03019	2.26105	6.43696	6.49563	3.01372
chr16	22510650	22510873	MER101-int	LTR/ERV1	0.951216	1.041	3.36323	3.37249	3.38102
chr16	28283266	28283726	MLT1K	LTR/ERVL-MaLR	0.115283	0.124224	1.50648	1.08696	10.8282
chr16	28287960	28288392	LTR16B2	LTR/ERVL	0.394571	0.223214	1.06603	1.33915	3.89324
chr16	28288413	28288926	ERV3-16A3_I-int	LTR/ERVL	0.428259	0.341131	1.1029	1.41769	3.27609
chr16	28360662	28360975	MLT1I	LTR/ERVL-MaLR	0.471972	0.547695	1.52738	1.62385	3.09045
chr16	28754328	28754641	MLT1I	LTR/ERVL-MaLR	0.399361	0.330899	1.84967	1.65025	4.79271
chr16	28859728	28859954	MLT1K	LTR/ERVL-MaLR	0.100563	0.474083	1.26145	1.15191	4.19972
chr16	28861800	28862127	MLT1K	LTR/ERVL-MaLR	0.115837	0.447794	1.04619	1.06149	3.73947
chr16	28959871	28960318	MLT1C2	LTR/ERVL-MaLR	0.457596	0.68712	1.69748	1.79341	3.04956
chr16	28960326	28960652	MLT1C2-int	LTR/ERVL-MaLR	0.511247	0.821648	2.17953	2.45906	3.48008
chr16	28960787	28961045	MLT1C2-int	LTR/ERVL-MaLR	0.616631	0.747508	2.36298	2.7388	3.73993
chr16	28962206	28962727	MER21B	LTR/ERVL	0.341709	0.466137	1.93622	2.01456	4.89052
chr16	29401637	29401955	MLT1I	LTR/ERVL-MaLR	0.571755	0.831087	2.05506	2.17007	3.01184
chr16	29503440	29503760	MLT1I	LTR/ERVL-MaLR	4.1785	4.29688	13.4046	12.1643	3.01684
chr16	29604603	29604860	MER4D	LTR/ERV1	0.280038	0.541968	1.33115	1.41493	3.3407
chr16	29698251	29698741	LTR2C	LTR/ERV1	0.146877	0.233236	1.33369	1.16377	6.57031
chr16	30243409	30243729	MLT1I	LTR/ERVL-MaLR	3.42093	3.71652	11.6502	10.421	3.09231
chr16	30872237	30872456	MamGypLTR1b	LTR/Gypsy	0.224851	0.293542	1.82248	2.00008	7.37385
chr16	31891826	31892056	THE1B-int	LTR/ERVL-MaLR	0.16469	0.403727	1.39207	1.13187	4.44029
chr16	69321946	69322297	THE1A	LTR/ERVL-MaLR	0.496417	0.610501	1.78687	1.63641	3.09263
chr16	78665422	78665712	MLT1I	LTR/ERVL-MaLR	0.300418	0.504926	1.78463	1.70989	4.33917
chr16	78669099	78669364	LTR67B	LTR/ERVL	0.44311	0.242588	1.22476	1.06035	3.33253
chr16	89330604	89330844	MLT1F1	LTR/ERVL-MaLR	0.394571	0.714286	1.35234	2.11777	3.12945
chr16	89362546	89363146	LTR10C	LTR/ERV1	0.353535	0.410714	1.20614	1.41185	3.42556
chr16	89391249	89391579	MER21B	LTR/ERVL	0.459137	0.573593	1.70122	1.99098	3.57519
chr16	89391726	89392331	LTR10C	LTR/ERV1	0.363135	0.566706	1.5804	1.69387	3.52132
chr16	89423748	89424167	LTR71A	LTR/ERV1	0.31641	0.247187	1.07817	1.00594	3.69787
chr16	89466857	89467074	MER21C	LTR/ERVL	0.331658	0.444371	2.64775	1.61862	5.49769
chr16	89473965	89474332	MLT1E1A	LTR/ERVL-MaLR	0.319957	0.262748	1.82848	1.58759	5.86243
chr16	89482796	89483058	MLT1D	LTR/ERVL-MaLR	0.534929	0.477099	2.00884	1.52987	3.49665
chr16	89661208	89661557	THE1B	LTR/ERVL-MaLR	0.0868282	0.2763	1.10592	1.13666	6.17572
chr16	90133141	90133568	MLT1D	LTR/ERVL-MaLR	0.496771	0.29274	3.95456	4.32578	10.4879
chr16	90148444	90148743	MER21C	LTR/ERVL	0.392723	0.394171	1.8776	1.10561	3.79113
chr16	90160173	90160473	MER21C	LTR/ERVL	0.782828	1.09524	15.2193	16.1157	16.6847
chr16	90161154	90161659	MER21C	LTR/ERVL	0.337534	0.240453	4.56835	4.41862	15.5488
chr17	73652	74157	MER21C	LTR/ERVL	0.487549	0.4314	9.23224	8.59177	19.3961
chr17	74838	75138	MER21C	LTR/ERVL	0.757576	1.08333	14.8977	15.8678	16.7121
chr17	101924	102351	MLT1D	LTR/ERVL-MaLR	0.363707	0.16728	1.60237	1.79999	6.4076
chr17	3606257	3606489	MLT1I	LTR/ERVL-MaLR	0.408177	0.277094	1.4935	1.78113	4.7786
chr17	3616152	3616627	MLT1F2	LTR/ERVL-MaLR	0.119617	0.18797	1.0711	1.04393	6.8762
chr17	3617193	3617434	MER57A-int	LTR/ERV1	0.172891	0.296384	1.34673	1.57745	6.23127
chr17	13573698	13574052	MLT1A	LTR/ERVL-MaLR	0.288906	0.443906	1.28853	2.07779	4.5937
chr17	13576132	13576655	MLT1F1	LTR/ERVL-MaLR	0.33316	0.327779	1.17406	1.37478	3.85639
chr17	13576896	13577259	THE1B	LTR/ERVL-MaLR	0.365222	0.423062	1.49824	1.84414	4.24006
chr17	15515798	15516200	MSTA	LTR/ERVL-MaLR	0.235565	0.568586	1.20014	1.2335	3.02635
chr17	15516346	15516731	MLT1B	LTR/ERVL-MaLR	0.285321	0.482375	1.48098	1.4919	3.87246
chr17	16259702	16260838	MER52D	LTR/ERV1	0.110035	0.106891	1.01927	1.56414	11.9091
chr17	16261137	16261365	MER52D	LTR/ERV1	0.28243	0.172306	2.25069	2.06612	9.49301
chr17	16448561	16448927	MLT1B	LTR/ERVL-MaLR	0.569217	0.43911	1.83348	2.24676	4.04654
chr17	16453679	16454108	MER39	LTR/ERV1	0.211909	0.357975	1.19617	1.36778	4.49907
chr17	16459973	16460309	MLT1A0	LTR/ERVL-MaLR	0.417118	0.318878	1.40977	1.19294	3.53631
chr17	30148535	30148760	MER74A	LTR/ERVL	0.505051	0.396825	1.32554	1.43251	3.05812
chr17	30852512	30852883	MSTB	LTR/ERVL-MaLR	0.234828	0.125144	1.24131	1.11381	6.5425
chr17	35695242	35695532	LTR86A2	LTR/ERVL	0.404911	0.283251	1.55777	1.79538	4.87262
chr17	43255091	43255451	ERV3-16A3_I-int	LTR/ERVL	0.978535	1.00198	2.96053	3.29431	3.15818
chr17	43281955	43282313	ERV3-16A3_I-int	LTR/ERVL	1.75639	2.20471	6.68921	6.8909	3.42837
chr17	43283616	43283868	HERV17-int	LTR/ERV1	0.571188	0.807823	2.47146	2.72203	3.76609
chr17	43288119	43288477	ERV3-16A3_I-int	LTR/ERVL	2.02091	2.45411	7.84083	8.26446	3.59893
chr17	43289780	43290020	HERV17-int	LTR/ERV1	0.678662	1.05655	2.50365	2.99587	3.16937
chr17	43294259	43294613	ERV3-16A3_I-int	LTR/ERVL	1.00582	1.0795	3.67975	4.5758	3.95889
chr17	45630836	45631048	LTR16E2	LTR/ERVL	0.250143	0.707547	2.35849	1.52035	4.0502
chr17	45631040	45631664	MER77B	LTR/ERVL	0.279235	0.337683	1.55336	1.24497	4.53598
chr17	45632057	45632411	LTR16E2	LTR/ERVL	0.374508	0.443906	1.58589	1.17897	3.37831
chr17	46902724	46902999	MLT1L	LTR/ERVL-MaLR	0.674931	0.311688	1.78628	1.41247	3.24214
chr17	46903308	46903560	MLT1L	LTR/ERVL-MaLR	0.736532	0.340136	1.94932	1.54139	3.24214
chr17	46916710	46917075	MSTD	LTR/ERVL-MaLR	0.570776	0.234834	1.36986	1.20005	3.19002
chr17	46920745	46921121	LTR54	LTR/ERV1	0.53393	0.24696	1.32979	1.04405	3.03991
chr17	46989003	46989225	MamGypsy2-I	LTR/Gypsy	0.887251	0.546976	2.35104	2.10334	3.10577
chr17	46989582	46990029	MLT1H2	LTR/ERVL-MaLR	0.440648	0.271652	1.17744	1.04461	3.11955
chr17	46990380	46990603	MamGypsy2-I	LTR/Gypsy	0.883272	0.544523	2.43883	1.85302	3.00593
chr17	50485243	50485501	LTR33B	LTR/ERVL	0.939629	0.968992	2.71998	3.57166	3.29643
chr17	61784542	61784949	MSTB1	LTR/ERVL-MaLR	0.279205	0.2808	1.56257	1.29957	5.11092
chr17	61843432	61843832	MSTB	LTR/ERVL-MaLR	0.369318	0.428571	2.54386	2.33471	6.11434
chr18	703737	704151	MSTA	LTR/ERVL-MaLR	0.393427	0.250173	1.40902	1.45726	4.45351
chr18	63250969	63251340	MER34C2	LTR/ERV1	0	0.134771	1.41864	2.53948	29.3693
chr18	63252418	63252811	THE1B	LTR/ERVL-MaLR	0.0385535	0.163577	1.02674	1.47204	12.3622
chr19	206165	206670	MER21C	LTR/ERVL	0.285029	0.268741	5.38475	5.72785	20.0672
chr19	207351	207651	MER21C	LTR/ERVL	0.871212	1.19048	17.8363	19.2975	18.0113
chr19	217296	217646	MLT1D	LTR/ERVL-MaLR	0.21645	0.346939	1.35338	1.16883	4.47686
chr19	217941	218198	MER21C	LTR/ERVL	0.147388	0.528071	1.57007	1.47924	4.51443
chr19	218494	218803	MER21C	LTR/ERVL	0.24517	0.531669	1.70329	1.35066	3.93125
chr19	219110	219409	MER21C	LTR/ERVL	0.50674	0.883899	3.22713	2.22505	3.92063
chr19	227767	228084	MSTD	LTR/ERVL-MaLR	0.107542	0.202794	2.18606	1.92924	13.2608
chr19	234292	234719	MLT1D	LTR/ERVL-MaLR	0.19516	0.184008	1.23259	1.72257	7.7938
chr19	3539543	3539854	MLT1C2	LTR/ERVL-MaLR	0.401929	0.378962	3.75134	3.52103	9.31292
chr19	3565323	3565527	MER49	LTR/ERV1	0.167112	0.140056	1.07499	1.11408	7.12662
chr19	6597509	6597892	HERVE_a-int	LTR/ERV1	0.326371	0.177173	1.36274	1.4889	5.66314
chr19	11103774	11103990	MER83	LTR/ERV1	0.508558	0.595238	1.94932	2.69743	4.20979
chr19	11681988	11682216	MER68	LTR/ERVL	0.348884	0.18797	1.71207	1.23242	5.48471
chr19	11686867	11687687	MER101-int	LTR/ERV1	0.295639	0.326655	1.05905	1.16912	3.58057
chr19	11687688	11687964	MER101	LTR/ERV1	0.356829	0.517598	1.43021	1.30255	3.1252
chr19	11688952	11689254	LTR45B	LTR/ERV1	0.150512	0.331126	1.30708	1.14936	5.10018
chr19	11693452	11693854	MER4B	LTR/ERV1	0.301523	0.36425	1.38562	1.07931	3.70236
chr19	12714048	12714295	MLT1K	LTR/ERVL-MaLR	0.582751	0.347021	1.31401	1.50567	3.03266
chr19	13766170	13766381	MLT1K	LTR/ERVL-MaLR	0.951458	0.575491	2.80619	2.54592	3.5051
chr19	34186265	34186603	MLT2D	LTR/ERVL	0.201721	0.338123	1.68691	1.91941	6.68029
chr19	36045569	36045969	MLT1D	LTR/ERVL-MaLR	0.0852273	0.142857	1.10746	1.4876	11.3776
chr19	37252394	37252974	LTR5B	LTR/ERVK	0.150209	0.332512	1.84513	1.77401	7.49737
chr19	37335411	37335875	LTR3A	LTR/ERVK	0.440831	0.177032	1.29499	1.84347	5.07956
chr19	37718571	37719001	MER31A	LTR/ERV1	0.220226	0.157807	1.33619	1.33577	7.06806
chr19	38941327	38941835	MER9a3	LTR/ERVK	0.23115	0.267154	6.18179	5.5232	23.4897
chr19	38946928	38947216	LTR33	LTR/ERVL	0.355114	0.334821	1.53813	2.19525	5.41121
chr19	38962221	38962706	LTR41	LTR/ERVL	0.374883	0.250368	1.09423	1.26949	3.78043
chr19	39399020	39399251	MLT2C1	LTR/ERVL	0.278762	0.154607	1.23415	1.00175	5.15934
chr19	44661968	44662259	MER77	LTR/ERVL	0.702905	0.871379	4.02424	3.49323	4.77516
chr19	44662525	44662736	MER77	LTR/ERVL	1.16688	1.20176	3.90787	4.56308	3.57629
chr19	44665686	44666012	MLT1L	LTR/ERVL-MaLR	0.197527	0.339614	1.52029	1.1915	5.04856
chr19	49913244	49913788	MER77	LTR/ERVL	0.459559	0.341387	2.52354	2.43072	6.18552
chr19	49915163	49915598	MLT1D	LTR/ERVL-MaLR	0.557297	0.320197	1.89554	1.5959	3.97888
chr19	49921982	49922322	MER90a	LTR/ERV1	0.467914	0.546218	1.63829	1.59212	3.18539
chr19	57789146	57789387	LTR53	LTR/ERVL	0.172891	0.133373	1.21933	1.62889	9.29991
chr19	57789550	57789828	LTR53	LTR/ERVL	0.109004	0.167009	1.53035	1.64992	11.5222
chr19	57820086	57820814	LTR8	LTR/ERV1	0.411047	0.367936	1.63871	2.14558	4.85799
chr19	57823627	57824595	LTR5B	LTR/ERVK	0.44218	0.43905	1.70364	1.53678	3.67716
chr19	57827477	57827799	LTR2	LTR/ERV1	0.611707	0.576752	3.35077	3.91407	6.11282
chr19	57828963	57829955	LTR5B	LTR/ERVK	0.450574	0.241215	1.12744	1.42462	3.68907
chr19	57830743	57831318	LTR6B	LTR/ERV1	0.263505	0.26087	1.22807	1.68883	5.56262
chr19	57837016	57837261	LTR53	LTR/ERVL	0.463822	0.597668	2.48836	3.12026	5.28373
chr19	57847313	57847875	MER41B	LTR/ERV1	0.2696	0.368582	2.34126	2.27934	7.24027
chr19	57850212	57850590	LTR8	LTR/ERV1	0.631313	0.491308	3.52734	3.78241	6.51133
chr19	57850592	57851162	LTR14C	LTR/ERVK	0.471823	0.382206	2.21607	2.63883	5.6847
chr19	57851147	57851517	LTR8	LTR/ERV1	0.511876	0.46332	2.88051	3.57382	6.6185
chr19	57854457	57854733	LTR53	LTR/ERVL	0.603865	0.556418	4.6879	4.23703	7.69203
chr19	57912937	57913213	LTR53	LTR/ERVL	0.384278	0.284679	2.44724	1.94634	6.56781
chr19	58280084	58280578	MLT1F	LTR/ERVL-MaLR	0.268372	0.310873	1.0299	1.2129	3.87194
chr19	58283327	58283598	MSTC	LTR/ERVL-MaLR	0.335458	0.329468	1.27857	2.028	4.97283
chr2	10198643	10199040	LTR19A	LTR/ERV1	0.209908	0.52177	1.38097	1.0825	3.36688
chr2	10200132	10200864	PABL_A-int	LTR/ERV1	0.222512	0.121975	1.67769	2.05483	10.835
chr2	10201179	10202321	PABL_A-int	LTR/ERV1	0.218914	0.262697	1.3903	1.4148	5.8244
chr2	10202381	10202821	LTR19A	LTR/ERV1	0.327135	0.146104	1.76435	1.83133	7.59803
chr2	10205354	10205574	LTR78B	LTR/ERV1	0.499311	0.324675	3.58852	2.855	7.81992
chr2	10211915	10212403	MER66B	LTR/ERV1	0.170765	0.365925	1.24029	1.24475	4.63031
chr2	26853576	26853837	MLT2C1	LTR/ERVL	0.24672	0.205255	1.36116	1.42491	6.16422
chr2	45708691	45708934	MLT1J2	LTR/ERVL-MaLR	0.264996	0.293945	1.04686	1.51345	4.58064
chr2	71388099	71388644	LTR22E	LTR/ERVK	0.562969	0.59633	1.95558	2.58549	3.91708
chr2	77580928	77581403	MER66A	LTR/ERV1	0.143541	0.233083	1.25577	1.76599	8.02328
chr2	85617661	85617926	LTR40b	LTR/ERVL	0.357347	0.336927	1.27441	1.1695	3.5201
chr2	96016800	96017165	THE1B	LTR/ERVL-MaLR	0.228311	0.430528	1.71834	1.551	4.96227
chr2	108555288	108555528	MLT1L	LTR/ERVL-MaLR	0.252525	0.372024	1.68129	1.03306	4.34609
chr2	108556637	108557047	LTR3B	LTR/ERVK	0.101626	0.357143	1.04835	1.29006	5.09715
chr2	122057688	122058116	MLT1B	LTR/ERVL-MaLR	0.0531011	0.0417223	3.51492	4.1612	80.9517
chr2	122060559	122060937	MLT2A1	LTR/ERVL	0.0901876	0.0472411	5.52307	4.83187	75.3477
chr2	122061970	122062478	LTR16E1	LTR/ERVL	0.0671081	0.147638	2.87505	3.50589	29.7139
chr2	126075809	126076164	THE1B	LTR/ERVL-MaLR	0.170721	0.120724	1.3961	1.95553	11.5
chr2	127291913	127292264	MLT1A	LTR/ERVL-MaLR	0.496417	0.34595	1.26206	2.36632	4.30736
chr2	127519626	127520125	MLT1D	LTR/ERVL-MaLR	0.227728	0.229029	1.19537	1.06825	4.95586
chr2	153977274	153977642	THE1C	LTR/ERVL-MaLR	0.55583	0.543478	1.84735	1.72925	3.2535
chr2	156147635	156147861	MLT1K	LTR/ERVL-MaLR	0.217887	0.189633	1.04797	1.09705	5.26361
chr2	169838658	169838902	MLT1A1-int	LTR/ERVL-MaLR	0.403626	0.322014	1.31219	1.28709	3.58205
chr2	171322771	171323202	MER41A	LTR/ERV1	0.263657	0.0994365	1.87243	1.697	9.83058
chr2	184679314	184681257	MER52A	LTR/ERV1	0.276829	0.231601	1.09706	1.17183	4.46253
chr2	199920001	199920307	LTR78B	LTR/ERV1	0.321846	0.151727	1.60532	1.48544	6.52647
chr2	201139002	201139967	LTR5_Hs	LTR/ERVK	0.0706547	0.0481125	1.52713	1.00629	21.331
chr2	241391846	241392189	LTR41C	LTR/ERVL	0.287128	0.249896	1.04854	1.39749	4.55479
chr2	241392198	241392403	LTR41C	LTR/ERVL	0.258684	0.313589	1.30509	1.73352	5.30972
chr2	241692077	241692296	LTR26	LTR/ERV1	0.207555	0.0978474	1.16158	1.01891	7.13972
chr2	241692602	241692946	LTR26	LTR/ERV1	0.0550564	0.0622924	1.09649	1.40544	21.3205
chr20	3873550	3873828	MLT1A0	LTR/ERVL-MaLR	0.367888	0.44964	2.35075	1.5756	4.80271
chr20	5998502	5998720	LTR67B	LTR/ERVL	0.139005	0.163827	1.66989	2.17985	12.7124
chr20	5999653	5999958	MLT1D	LTR/ERVL-MaLR	0.149031	0.128806	2.38712	2.07289	16.0526
chr20	25833386	25833867	PABL_B	LTR/ERV1	0.04725	0.1485	1.22187	1.46905	13.7467
chr20	26022033	26022514	PABL_B	LTR/ERV1	0.04725	0.1485	1.27658	1.45187	13.9384
chr20	30726350	30726657	MLT1H-int	LTR/ERVL-MaLR	0.0740302	0.0697999	1.31436	1.7498	21.3041
chr20	44897789	44898136	MLT1I	LTR/ERVL-MaLR	0.174657	0.432277	1.11229	1.09558	3.63774
chr21	9085351	9085658	MLT1H-int	LTR/ERVL-MaLR	1.9618	2.094	5.64318	6.95884	3.10716
chr21	9363448	9363681	MSTA-int	LTR/ERVL-MaLR	1.18676	0.919681	5.23304	4.85936	4.79121
chr21	9363711	9364053	MSTA	LTR/ERVL-MaLR	1.00789	1.05472	4.87329	4.54304	4.56526
chr21	10331705	10332299	ERVL-E-int	LTR/ERVL	0.707836	0.667388	6.23191	6.58096	9.31693
chr21	10335610	10335900	LTR33	LTR/ERVL	2.22048	1.57635	9.69449	11.7127	5.63818
chr21	15758284	15758603	THE1B	LTR/ERVL-MaLR	0.273107	0.347067	2.99731	3.38092	10.2846
chr21	15758604	15758957	THE1B	LTR/ERVL-MaLR	0.418491	0.263051	2.68376	3.02016	8.36914
chr21	31442533	31442802	MER31B	LTR/ERV1	0.563253	0.292087	1.19024	1.72048	3.403
chr21	31450601	31450962	THE1B	LTR/ERVL-MaLR	0.388231	0.286901	1.16635	1.04164	3.27046
chr21	44790796	44792313	THE1D-int	LTR/ERVL-MaLR	0.284653	0.324889	1.20563	1.0351	3.6761
chr21	44792314	44792672	THE1D	LTR/ERVL-MaLR	0.529033	0.458899	2.78104	2.50473	5.35035
chr21	44795869	44796107	MLT1C2	LTR/ERVL-MaLR	0.541126	0.405162	1.89813	2.2571	4.39108
chr21	44796612	44797145	MLT1E2	LTR/ERVL-MaLR	0.604071	0.308228	1.60462	1.55831	3.46699
chr21	46320538	46320992	LTR62	LTR/ERVL	0.183554	0.385463	1.05302	1.40168	4.31394
chr21	46457528	46457891	ERV3-16A3_I-int	LTR/ERVL	0.208699	0.236128	1.11159	1.60508	6.10728
chr22	11691145	11691427	MSTA	LTR/ERVL-MaLR	0.738771	0.810537	2.00635	2.95997	3.2055
chr22	11691428	11691679	MSTA-int	LTR/ERVL-MaLR	0.603646	0.611838	1.85224	2.10727	3.25756
chr22	11691944	11692286	MSTA	LTR/ERVL-MaLR	0.476254	0.626566	2.29558	2.22319	4.09746
chr22	11859156	11859556	MLT2B3	LTR/ERVL	0.388258	0.455357	1.42544	1.5186	3.48978
chr22	11915408	11915741	MSTA	LTR/ERVL-MaLR	0.375375	0.32175	1.29076	1.86137	4.52161
chr22	11915771	11916004	MSTA-int	LTR/ERVL-MaLR	0.617766	0.689761	1.44944	2.85532	3.29229
chr22	11916002	11916220	MSTA-int	LTR/ERVL-MaLR	0.521268	0.557012	1.32786	2.1988	3.27064
chr22	11916221	11916574	MSTA	LTR/ERVL-MaLR	0.493605	0.252934	1.5034	1.3579	3.83276
chr22	11916991	11917268	THE1D-int	LTR/ERVL-MaLR	0.451264	0.244972	2.09006	2.19292	6.15163
chr22	11917273	11917562	MSTA	LTR/ERVL-MaLR	0.629129	0.222442	1.60869	2.13046	4.39089
chr22	11920117	11920357	THE1D-int	LTR/ERVL-MaLR	0.647096	0.47619	2.24781	2.35882	4.10102
chr22	11920382	11920648	MSTA	LTR/ERVL-MaLR	0.412964	0.335661	1.54993	1.95737	4.68499
chr22	11920814	11922336	THE1D-int	LTR/ERVL-MaLR	0.176701	0.166604	1.05182	1.33035	6.93894
chr22	11935332	11935569	MSTA-int	LTR/ERVL-MaLR	1.03887	0.542495	3.23858	2.66764	3.73489
chr22	11935567	11935818	MSTA-int	LTR/ERVL-MaLR	0.92056	0.611838	2.30656	2.33776	3.03075
chr22	11935819	11936101	MSTA	LTR/ERVL-MaLR	1.30292	1.57042	5.81685	5.09935	3.79913
chr22	15808239	15808617	MSTA	LTR/ERVL-MaLR	2.51523	2.29592	8.78353	10.2213	3.95016
chr22	15815801	15816098	THE1C	LTR/ERVL-MaLR	4.17049	3.1265	14.0735	14.108	3.86207
chr22	15851785	15852795	LTR5B	LTR/ERVK	0.180018	0.272277	5.70175	7.10662	28.3186
chr22	17956849	17957172	MLT1J	LTR/ERVL-MaLR	0.398724	0.420168	1.31715	1.47123	3.40506
chr22	18096845	18097201	THE1D	LTR/ERVL-MaLR	0.372404	0.230738	1.05953	1.07949	3.54646
chr22	18209951	18210587	ERVL-E-int	LTR/ERVL	0.208452	0.219003	3.86875	4.91839	20.5569
chr22	18347506	18348467	LTR5_Hs	LTR/ERVK	0.12219	0.107775	2.53756	3.27655	25.2827
chr22	18353578	18354029	MLT2C2	LTR/ERVL	0.260364	0.229648	5.40709	6.98173	25.2827
chr22	18361967	18362179	MLT1C2	LTR/ERVL-MaLR	0.553888	0.488544	11.4821	14.8526	25.2628
chr22	18414054	18414690	ERVL-E-int	LTR/ERVL	0.291833	0.387466	8.35126	9.07662	25.6557
chr22	18500234	18500446	MLT1C2	LTR/ERVL-MaLR	0.804031	1.01078	25.6124	28.1265	29.6112
chr22	18508375	18508826	MLT2C2	LTR/ERVL	0.377948	0.475135	12.0395	13.2213	29.6112
chr22	18513933	18514894	LTR5_Hs	LTR/ERVK	0.177372	0.222982	5.65018	6.2048	29.6112
chr22	18521278	18521506	MLT1C	LTR/ERVL-MaLR	0.747608	1.00251	23.8535	26.1889	28.5938
chr22	18539774	18540099	MLT1C2	LTR/ERVL-MaLR	1.06061	1.04396	17.1795	18.932	17.1587
chr22	18629016	18629427	MER31A	LTR/ERV1	0.414731	0.547445	13.2433	14.498	28.8318
chr22	18757545	18757757	MLT1C2	LTR/ERVL-MaLR	0.804031	1.04447	24.2262	26.1773	27.2672
chr22	18765696	18766147	MLT2C2	LTR/ERVL	0.377948	0.490972	11.3879	12.3051	27.2672
chr22	18771254	18772215	LTR5_Hs	LTR/ERVK	0.177372	0.230415	5.3444	5.7748	27.2672
chr22	18798457	18798870	MER21C	LTR/ERVL	0.412723	0.536147	12.4358	13.4373	27.2672
chr22	18798869	18799107	MLT1F	LTR/ERVL-MaLR	0.716196	0.930372	21.5797	23.3176	27.2672
chr22	18799302	18799717	MSTA	LTR/ERVL-MaLR	0.410734	0.533563	12.3758	13.3725	27.2672
chr22	18802944	18803485	MLT1G3	LTR/ERVL-MaLR	0.315073	0.409295	9.49347	10.2733	27.2883
chr22	18812693	18813219	MLT1G1	LTR/ERVL-MaLR	0.324058	0.420967	9.76419	10.4877	27.1828
chr22	18861334	18861719	MLT1F2	LTR/ERVL-MaLR	0.550964	0.714286	13.5338	14.6506	22.2758
chr22	18865191	18865403	MLT1C2	LTR/ERVL-MaLR	0.804031	1.04447	24.2262	26.0603	27.2039
chr22	19945965	19946206	MER31-int	LTR/ERV1	0.691563	0.903972	2.82085	2.65766	3.43365
chr22	19946507	19946899	MER31-int	LTR/ERV1	0.212585	0.145773	1.14125	1.27551	6.74398
chr22	20455587	20456082	LTR43	LTR/ERV1	0.244873	0.24531	1.47085	1.27724	5.60624
chr22	23899059	23899335	LOR1b	LTR/ERV1	0.137242	0.362319	1.06471	1.24266	4.6188
chr22	25447308	25447615	MLT2B3	LTR/ERVL	0.370151	0.546766	1.38579	1.38638	3.02337
chr22	25477536	25477979	MLT1H	LTR/ERVL-MaLR	0.66694	0.499839	1.97022	1.93086	3.34346
chr22	25480741	25481070	MLT2B4	LTR/ERVL	0.541126	0.336518	1.49309	1.5072	3.41858
chr22	25484688	25484912	MLT1K	LTR/ERVL-MaLR	0.744048	0.446429	2.58459	1.60493	3.51919
chr22	25495180	25495657	MLT1H	LTR/ERVL-MaLR	0.341465	0.381851	1.15856	1.10886	3.13475
chr22	25520598	25520885	MLT1K	LTR/ERVL-MaLR	0.593918	0.335988	2.06308	1.90054	4.26239
chr22	25536698	25537024	MLT1I	LTR/ERVL-MaLR	0.0697156	0.0876424	1.29157	1.2422	16.102
chr22	28747081	28747305	MLT2C1	LTR/ERVL	0.372024	0.191327	1.31187	1.49424	4.98112
chr22	36487153	36487638	LTR10A	LTR/ERV1	0.781006	0.581738	3.18322	2.95646	4.50538
chr22	38093190	38093405	MSTB	LTR/ERVL-MaLR	0	0.0996678	2.77438	2.01807	48.0842
chr22	43006098	43006316	MLT1A0	LTR/ERVL-MaLR	0.486517	0.18021	1.06631	1.59224	3.98747
chr22	43947496	43948501	LTR13	LTR/ERVK	0.128147	0.202559	1.05612	1.39386	7.40834
chr22	44850983	44851210	MER67B	LTR/ERV1	0.884395	0.471995	1.77757	2.56672	3.20283
chr22	44852302	44852527	MER34A1	LTR/ERV1	0.420875	0.380952	1.75439	1.70799	4.3181
chr22	44852585	44852792	MER34B-int	LTR/ERV1	0.420875	0.207039	1.94932	1.17779	4.98014
chr22	44853102	44853745	MER34B-int	LTR/ERV1	0.276874	0.138858	1.31647	1.46524	6.69111
chr22	44855826	44856213	MSTA	LTR/ERVL-MaLR	0.225119	0.230712	1.96065	2.08213	8.86902
chr22	44857355	44857756	MER34	LTR/ERV1	0.604549	0.685786	2.27501	1.84456	3.19264
chr22	45162545	45162810	MER41C	LTR/ERV1	0.214408	0.41779	1.24131	1.18509	3.83804
chr22	50378901	50379179	MLT1A0	LTR/ERVL-MaLR	0.327011	0.359712	2.25609	1.72424	5.79612
chr22	50380021	50380230	MSTB1	LTR/ERVL-MaLR	0.543715	0.239234	1.74179	2.37257	5.25496
chr3	10149413	10149650	MLT1H	LTR/ERVL-MaLR	0.575374	0.406872	2.07269	1.8133	3.95623
chr3	10306600	10306953	THE1B	LTR/ERVL-MaLR	0.643832	0.708215	2.82044	2.43486	3.88691
chr3	10307402	10307756	THE1B	LTR/ERVL-MaLR	0.417309	0.585149	2.01953	1.99608	4.00576
chr3	28023542	28023896	THE1A	LTR/ERVL-MaLR	0.310306	0.272397	1.36287	1.24901	4.48234
chr3	32311660	32311866	MER21C	LTR/ERVL	0.533245	0.416089	1.51167	1.46433	3.13483
chr3	38401892	38402412	LTR40a	LTR/ERVL	0.356935	0.274725	1.19771	1.13636	3.69514
chr3	38415794	38416140	THE1D	LTR/ERVL-MaLR	0.394115	0.361272	1.29297	1.31372	3.4508
chr3	38417327	38417585	MLT1H-int	LTR/ERVL-MaLR	0.455133	0.290698	1.35999	1.37741	3.67027
chr3	38420760	38421254	MER9B	LTR/ERVK	0.34505	0.296414	1.74018	1.94901	5.7512
chr3	38421255	38422158	HERVK9-int	LTR/ERVK	0.364945	0.348046	1.36485	1.45063	3.94882
chr3	38426760	38427256	MER9B	LTR/ERVK	0.313111	0.208813	2.20183	1.79119	7.65056
chr3	47487073	47487514	LTR47B3	LTR/ERVL	0.163197	0.0404924	3.33174	3.07341	31.4457
chr3	47491218	47491611	MSTA	LTR/ERVL-MaLR	0.183129	0.272628	2.76773	2.6707	11.9328
chr3	50584334	50584805	MLT1D	LTR/ERVL-MaLR	0.176929	0.303306	1.29437	1.58797	6.00195
chr3	53209108	53209357	LTR8A	LTR/ERV1	0.273823	0.545037	1.1097	1.36082	3.01702
chr3	53945884	53946365	LOR1a	LTR/ERV1	0.23625	0.22275	1.12157	1.46046	5.62532
chr3	71274428	71274631	MLT1K	LTR/ERVL-MaLR	0.261233	0.369458	1.55561	1.26206	4.4676
chr3	75678783	75679195	LTR66	LTR/ERVL	0.220653	0.156033	1.51167	1.66493	8.433
chr3	96974912	96975339	MER74B	LTR/ERVL	0.39032	0.29274	1.61264	1.2387	4.17436
chr3	97041604	97041974	MSTA	LTR/ERVL-MaLR	0.634726	0.839768	2.73826	2.89256	3.81882
chr3	97042085	97042495	MSTA	LTR/ERVL-MaLR	0.58204	0.505226	2.48181	3.19492	5.22111
chr3	101691893	101692861	LTR5_Hs	LTR/ERVK	0.22696	0.239817	1.11462	1.11417	4.77483
101698340	101699951	96595608	LTR/ERVK	5826	0.270395	0.263811	1.86764	1.68778	6.65552
chr3	101700047	101701015	LTR5_Hs	LTR/ERVK	0.180003	0.14758	1.99815	1.92524	11.9768
chr3	112818893	112819260	THE1D	LTR/ERVL-MaLR	0.288993	0.321137	1.42215	1.19351	4.28705
chr3	123591996	123592347	THE1C	LTR/ERVL-MaLR	0.183459	0.172975	1.34953	1.23614	7.25427
chr3	128733460	128733839	MLT1B	LTR/ERVL-MaLR	0.439754	0.650207	2.12933	2.13699	3.91419
chr3	129389385	129389675	LTR14A	LTR/ERVK	0.875131	0.837438	3.69026	2.22286	3.45278
chr3	173841947	173842318	THE1B	LTR/ERVL-MaLR	0.275668	0.558337	6.34842	6.43782	15.3311
173842319	173843894	24451665	LTR/ERVL-MaLR	0	0.33189	0.294785	3.60624	4.41821	12.8048
chr3	173843895	173844266	THE1B	LTR/ERVL-MaLR	0.377767	0.606469	5.09529	4.97873	10.2354
chr3	198185271	198185698	MLT1D	LTR/ERVL-MaLR	0.505642	0.259284	2.32138	2.62256	6.46329
chr3	198212486	198212786	MER21C	LTR/ERVL	0.530303	0.630952	10.8333	10.3857	18.2725
chr3	198213467	198213972	MER21C	LTR/ERVL	0.652565	0.565771	9.68386	8.50994	14.9333
chr4	433061	433348	MER50-int	LTR/ERV1	0.250765	0.360876	1.14616	1.26703	3.94542
chr4	453559	454696	HERVL66-int	LTR/ERVL	0.52304	0.411484	1.80916	1.74448	3.80262
chr4	454697	455252	LTR66	LTR/ERVL	0.39585	0.534106	2.31547	1.87626	4.50745
chr4	773376	775164	LTR12C	LTR/ERV1	0.290235	0.223714	1.91089	1.89509	7.40538
chr4	1887013	1887259	MLT1G1	LTR/ERVL-MaLR	0.600517	0.50813	1.97903	2.08291	3.66388
chr4	2383174	2383530	THE1A	LTR/ERVL-MaLR	0.095761	0.120385	1.26897	1.14913	11.1874
chr4	4040936	4042010	MER11A	LTR/ERVK	0.0529033	0.0465549	1.04136	1.20427	22.5786
chr4	4042123	4043189	MER11C	LTR/ERVK	0.0390869	0.0703565	1.16438	1.28308	22.3628
chr4	4550285	4550638	THE1A	LTR/ERVL-MaLR	0.214611	0.131526	1.19278	1.19402	6.89555
chr4	4552197	4552544	THE1A	LTR/ERVL-MaLR	0.25107	0.113215	1.37772	1.47665	7.83554
chr4	4554938	4555304	THE1B	LTR/ERVL-MaLR	0.227687	0.136612	1.13843	1.20806	6.44112
chr4	49201374	49201683	MSTA	LTR/ERVL-MaLR	0.551633	0.404531	1.53296	1.55126	3.22562
chr4	49201684	49201935	MSTA-int	LTR/ERVL-MaLR	1.32802	0.59761	3.77438	3.72065	3.89225
chr4	49201933	49202170	MSTA-int	LTR/ERVL-MaLR	1.21468	0.527426	3.5902	3.34763	3.98244
chr4	49202200	49202542	MSTA	LTR/ERVL-MaLR	0.852827	0.887636	3.52673	3.02064	3.76185
chr4	49573425	49573742	MSTA-int	LTR/ERVL-MaLR	0.298729	0.270392	1.77099	1.16015	5.1503
chr4	49573984	49574223	THE1D-int	LTR/ERVL-MaLR	0.41207	0.448296	2.12875	1.97102	4.76515
chr4	49574228	49574534	MSTA	LTR/ERVL-MaLR	0.148544	0.198413	1.30432	1.79604	8.93586
chr4	49576350	49576662	MSTA-int	LTR/ERVL-MaLR	0.279235	0.240385	1.56039	1.23172	5.37338
chr4	49576883	49577116	THE1D-int	LTR/ERVL-MaLR	0.227598	0.15328	2.4471	2.21686	12.2453
chr4	49577139	49577352	MSTA	LTR/ERVL-MaLR	0.373453	0.402414	2.03855	2.25042	5.52796
chr4	67453268	67453633	MSTA	LTR/ERVL-MaLR	0.166044	0.0978474	1.00937	1.05287	7.81474
chr4	76940449	76940888	MSTA1	LTR/ERVL-MaLR	0.181197	0.178978	1.02905	1.34603	6.59426
chr4	76942537	76942791	MLT1J	LTR/ERVL-MaLR	0.149129	0.168729	1.07059	1.02492	6.59261
chr4	119445178	119445605	MLT1D	LTR/ERVL-MaLR	0.372578	0.08364	1.50992	1.51935	6.63995
chr5	242196	242652	MER9a3	LTR/ERVK	0.623006	0.548246	2.06794	2.03893	3.5064
chr5	1567392	1568346	LTR5B	LTR/ERVK	0.182644	0.464211	3.88484	4.93356	13.6327
chr5	21471007	21471257	MLT2A2	LTR/ERVL	0.257576	0.1	1.08772	1.45455	7.10972
chr5	21516551	21516928	THE1C	LTR/ERVL-MaLR	0.512419	0.331565	1.72181	1.96199	4.36478
chr5	34186953	34187310	THE1B	LTR/ERVL-MaLR	0.466853	0.360144	1.26542	1.90985	3.83952
chr5	34188861	34189063	THE1B	LTR/ERVL-MaLR	0.937594	0.742574	2.32326	2.84347	3.07512
chr5	34766785	34767139	THE1A	LTR/ERVL-MaLR	0.096302	0.242131	1.02835	1.23733	6.69463
chr5	69214882	69215124	MLT1A1	LTR/ERVL-MaLR	0.0469572	0.0737898	1.05118	1.22942	18.8875
chr5	69593243	69593489	LTR87	LTR/ERVL?	0.769894	1.11789	5.56269	8.61721	7.51142
chr5	69595955	69596380	LTR16D1	LTR/ERVL	0.374332	0.285714	2.18782	1.49733	5.58317
chr5	69935697	69936074	THE1C	LTR/ERVL-MaLR	2.98408	2.22622	8.44618	7.59585	3.0789
chr5	70182069	70182446	THE1C	LTR/ERVL-MaLR	1.47697	1.19363	5.1538	5.11871	3.84651
chr5	70185426	70185734	LTR16E2	LTR/ERVL	2.1891	1.84369	7.10583	6.21176	3.30233
chr5	70188525	70188880	MSTB	LTR/ERVL-MaLR	1.68587	1.5493	5.362	5.42428	3.33407
chr5	70261441	70261674	LTR16A	LTR/ERVL	1.86955	1.57879	7.04013	4.41599	3.32221
chr5	70268324	70268782	MER110-int	LTR/ERV1	1.01727	0.803182	3.41875	2.07514	3.01788
chr5	70270038	70270253	MLT1D	LTR/ERVL-MaLR	1.83228	1.57807	7.13994	4.24755	3.3391
chr5	70270762	70270990	MLT1D	LTR/ERVL-MaLR	1.76103	1.84837	8.09865	4.33159	3.44385
chr5	70271554	70271760	MER110	LTR/ERV1	1.91233	1.7337	7.92029	4.91455	3.52022
chr5	70278681	70279133	MLT1D	LTR/ERVL-MaLR	1.10619	0.948167	4.27923	2.45923	3.28007
chr5	70279840	70280049	MLT1D-int	LTR/ERVL-MaLR	2.01174	1.8797	8.26828	4.844	3.36952
chr5	70280409	70280651	MLT1D-int	LTR/ERVL-MaLR	2.01916	1.60862	6.6152	4.66157	3.10845
chr5	70281262	70281626	MLT1D	LTR/ERVL-MaLR	1.26956	1.13815	4.639	2.87213	3.11961
chr5	70291238	70291503	MER110	LTR/ERV1	1.25786	1.28032	5.79278	2.97833	3.45566
chr5	70299868	70300286	MSTA	LTR/ERVL-MaLR	0.761201	0.7946	3.71443	1.8684	3.5884
chr5	70302128	70302609	MLT1C2	LTR/ERVL-MaLR	0.661501	0.690526	3.22792	1.62368	3.5884
chr5	70313432	70313719	MER65D	LTR/ERV1	1.10865	1.15729	5.40987	2.72123	3.5884
chr5	70315372	70315928	MER31-int	LTR/ERV1	0.572269	0.597379	2.7925	1.40466	3.5884
chr5	70319837	70320440	MER65-int	LTR/ERV1	0.527665	0.550817	2.57485	1.29518	3.5884
chr5	70324347	70324720	MSTA	LTR/ERVL-MaLR	0.853034	0.890463	4.32717	2.10489	3.68917
chr5	70324721	70325012	MER65A	LTR/ERV1	1.09341	1.14138	5.54651	2.76902	3.72094
chr5	70326682	70327059	THE1D	LTR/ERVL-MaLR	0.843984	0.881016	4.11839	2.0716	3.5884
chr5	70327092	70327482	MSTA	LTR/ERVL-MaLR	0.835276	0.869963	3.98111	2.02373	3.52141
chr5	70327610	70327939	MER31B	LTR/ERV1	0.967118	1.00955	4.71924	2.37384	3.5884
chr5	70329573	70330090	MLT1F2	LTR/ERVL-MaLR	0.615439	0.642443	3.00316	1.59055	3.65194
chr5	70332525	70332954	MLT1J	LTR/ERVL-MaLR	0.741683	0.774226	3.61919	1.83976	3.60111
chr5	70337271	70337477	LTR57	LTR/ERVL	1.54457	1.61234	7.53705	3.79122	3.5884
chr5	70337787	70338030	LTR57	LTR/ERVL	1.30939	1.36684	6.38943	3.21396	3.5884
chr5	70351349	70351907	LTR86C	LTR/ERVL	0.570218	0.595238	2.78249	1.39963	3.5884
chr5	70355160	70355526	MER89	LTR/ERV1	0.869349	0.907494	4.24216	2.13386	3.5884
chr5	70367328	70367701	THE1D	LTR/ERVL-MaLR	0.974896	1.26388	4.84455	2.92469	3.4703
chr5	70370031	70370367	MLT1A	LTR/ERVL-MaLR	0.94697	0.98852	4.59482	2.31208	3.56855
chr5	70377563	70377769	LTR57	LTR/ERVL	1.54457	1.61234	7.49446	3.77116	3.56855
chr5	70389097	70389578	MLT1C2	LTR/ERVL-MaLR	0.661501	0.690526	3.23704	1.61509	3.58879
chr5	70391420	70391838	MSTA	LTR/ERVL-MaLR	0.761201	0.7946	3.72492	1.85852	3.58879
chr5	70400220	70400485	MER110	LTR/ERV1	1.20069	1.30728	5.85899	3.02511	3.54235
chr5	70424549	70424755	MLT1K	LTR/ERVL-MaLR	2.00427	2.13245	8.06932	4.43312	3.02231
chr5	70448398	70448644	LTR87	LTR/ERVL?	1.97093	2.38095	11.9812	11.708	5.44343
chr5	70451093	70451518	LTR16D1	LTR/ERVL	1.03387	1.05882	5.75851	3.38357	4.36858
chr5	70457854	70458483	MER21C	LTR/ERVL	0.475743	0.528049	2.55209	1.26792	3.80557
chr5	70458831	70459378	HUERS-P3-int	LTR/ERV1	0.609385	0.59415	2.99881	1.46554	3.70937
chr5	70459379	70459623	LTR9	LTR/ERV1	1.21088	1.33197	6.63287	3.18385	3.86053
chr5	70459639	70459926	MER21C	LTR/ERVL	1.02946	1.1324	5.65438	2.70683	3.86759
chr5	70462960	70463297	LTR108e_Mam	LTR/ERVL	0.87672	0.964392	4.76339	2.30522	3.83932
chr5	70485227	70486417	THE1B-int	LTR/ERVL-MaLR	0.627069	0.651261	2.3441	1.6147	3.09685
chr5	70486425	70486627	THE1B	LTR/ERVL-MaLR	2.00645	2.28076	8.05541	5.2778	3.10999
chr5	70493474	70493752	MLT1A	LTR/ERVL-MaLR	1.41705	1.49024	5.23791	4.28087	3.27412
chr5	70804291	70804646	MSTB	LTR/ERVL-MaLR	0.917627	0.583501	2.4339	3.02642	3.63748
chr5	70807444	70807752	LTR16E2	LTR/ERVL	1.18064	0.684137	3.77364	3.43458	3.86546
chr5	70810737	70811114	THE1C	LTR/ERVL-MaLR	1.34635	0.60629	3.38545	4.3076	3.93981
chr5	71031509	71031934	LTR16D1	LTR/ERVL	0.534759	0.478992	2.2291	2.12931	4.2993
chr5	71034386	71034632	LTR87	LTR/ERVL?	1.12405	1.53891	6.82856	9.38991	6.0904
chr5	71182449	71182826	THE1C	LTR/ERVL-MaLR	0.93441	0.473664	3.29238	4.38433	5.45192
chr5	71185819	71186127	LTR16E2	LTR/ERVL	1.03306	0.660946	3.4746	3.23334	3.95981
chr5	71188923	71189278	MSTB	LTR/ERVL-MaLR	0.597525	0.55332	1.81616	1.78093	3.12561
chr5	176373864	176374243	MER57C1	LTR/ERV1	0.519709	0.461741	1.75901	1.21023	3.02537
chr5	176374253	176374582	MER57A-int	LTR/ERV1	0.552639	0.434216	1.91969	1.6956	3.66344
chr5	177621302	177621660	THE1B	LTR/ERVL-MaLR	0.444388	0.42897	1.32314	1.59287	3.33885
chr5	177651303	177651572	MLT1N2	LTR/ERVL-MaLR	0.42244	0.716941	1.95656	1.64368	3.15982
chr5	178218362	178218716	MLT1A0	LTR/ERVL-MaLR	0.577812	0.544794	3.58063	4.64584	7.32801
chr5	178225678	178226074	MER21A	LTR/ERVL	0.717401	0.730519	2.74677	3.00526	3.97261
chr5	179988974	179989340	THE1C	LTR/ERVL-MaLR	0.289783	0.43911	1.31819	1.46773	3.82212
chr5	181305971	181306270	MER21C	LTR/ERVL	0.367386	0.465839	1.99495	1.74134	4.48414
chr5	181306577	181306886	MER21C	LTR/ERVL	0.478082	0.462321	4.64146	4.70727	9.94119
chr5	181307181	181307439	MER21C	LTR/ERVL	0.425769	0.290698	3.24697	3.50759	9.4276
chr5	181307734	181308084	MLT1D	LTR/ERVL-MaLR	0.411255	0.22449	2.58145	2.56198	8.09041
chr5	181318071	181318371	MER21C	LTR/ERVL	0.732323	1.07143	14.4591	14.4215	16.0114
chr5	181319052	181319557	MER21C	LTR/ERVL	0.615062	0.459689	9.64044	8.58359	16.9565
chr6	15288108	15288509	MSTA	LTR/ERVL-MaLR	0.396735	0.24047	1.05001	1.16444	3.47525
chr6	29936176	29936676	MER9a1	LTR/ERVK	0.515152	0.421429	1.67544	1.19008	3.05956
chr6	83030228	83030594	THE1B	LTR/ERVL-MaLR	0.16559	0.224434	1.24629	1.23064	6.35069
chr6	83030595	83031008	THE1B-int	LTR/ERVL-MaLR	0.458581	0.397786	1.48677	1.28069	3.23163
chr6	83032658	83033018	THE1B	LTR/ERVL-MaLR	0.441919	0.46627	2.26608	1.88246	4.56793
chr6	83033019	83033392	MSTB	LTR/ERVL-MaLR	0.375741	0.440444	1.57565	1.66176	3.96651
chr6	83033394	83033815	MSTA	LTR/ERVL-MaLR	0.287915	0.492026	1.59395	1.72749	4.25858
chr6	83034469	83034838	THE1D	LTR/ERVL-MaLR	0.297692	0.319396	1.25992	1.29902	4.14681
chr6	99429371	99430327	LTR5_Hs	LTR/ERVK	0.14264	0.0971309	1.11025	1.2146	9.69616
chr6	104815001	104815370	MSTA-int	LTR/ERVL-MaLR	0.277162	0.125823	1.03409	1.00786	5.06707
chr6	111469625	111469903	MLT1H2	LTR/ERVL-MaLR	0.395138	0.385406	1.57769	1.18913	3.54473
chr6	120019245	120019599	THE1A	LTR/ERVL-MaLR	0.321007	0.383374	1.04074	1.2957	3.31701
chr6	143116610	143117100	LTR32	LTR/ERVL	0.355597	0.298834	1.10097	1.18907	3.49928
chr6	143120343	143120708	THE1B	LTR/ERVL-MaLR	0.404732	0.381605	1.77842	1.46043	4.11891
chr6	143120774	143121275	MER9a3	LTR/ERVK	0.264622	0.30653	1.84718	1.89703	6.55555
chr6	155265771	155266187	MLT2A1	LTR/ERVL	0.391536	0.412088	2.23516	1.53965	4.69724
chr6	155267329	155267792	MER65C	LTR/ERV1	0.376334	0.115705	1.87564	2.21338	8.31036
chr6	166992673	166992940	LTR16C	LTR/ERVL	1.24844	1.11022	4.69807	4.45724	3.88158
chr6	169654863	169655164	MER41G	LTR/ERV1	0.654384	0.142383	1.20942	1.89451	3.89566
chr7	28444927	28445280	THE1B	LTR/ERVL-MaLR	0.268263	0.354108	1.45371	1.65055	4.98779
chr7	28452469	28452671	LTR33	LTR/ERVL	0.562556	0.265205	1.17249	1.65698	3.41822
chr7	32513196	32513605	MER4B	LTR/ERV1	0.35193	0.384212	1.1796	1.29322	3.35915
chr7	39757929	39758145	HERVIP10B3-int	LTR/ERV1	0.175365	0	1.17771	1.14784	13.2612
chr7	39761588	39761816	LTR10B1	LTR/ERV1	0.149522	0.0313283	1.11573	1.08743	12.1822
chr7	39772947	39773205	MER21C	LTR/ERVL	0.0293634	0.055371	1.03699	1.24928	26.9816
chr7	39783476	39783777	MER21C	LTR/ERVL	0.17618	0.0593261	1.74856	1.8396	15.2359
chr7	39784467	39784970	MER21C	LTR/ERVL	0.120489	0.0781028	1.56081	1.3555	14.685
chr7	39785521	39785877	MLT1D	LTR/ERVL-MaLR	0.106401	0.19061	1.51538	1.48575	10.1044
chr7	44011588	44011810	MER21C	LTR/ERVL	0.750751	0.611326	3.25984	2.62453	4.32014
chr7	44013514	44013897	MSTA	LTR/ERVL-MaLR	0.395601	0.41962	1.47726	1.30548	3.41348
chr7	65336642	65337107	THE1D-int	LTR/ERVL-MaLR	0.350277	0.399386	1.60347	1.33298	3.91703
chr7	65714948	65715196	LTR87	LTR/ERVL?	0.0610948	0.230415	1.89233	1.58291	11.9215
chr7	66157182	66157515	LTR35	LTR/ERV1	0.147875	0	1.02734	1.14164	14.6676
chr7	67264207	67264419	MLT1L	LTR/ERVL-MaLR	0.285878	0.252695	1.24131	1.69577	5.45346
chr7	67290461	67290675	MER21C	LTR/ERVL	0.49561	0.567423	2.29546	2.60678	4.61156
chr7	72974858	72975264	MLT1K	LTR/ERVL-MaLR	0.783699	1.09958	5.98479	5.30269	5.99353
chr7	72978967	72979442	MER50	LTR/ERV1	0.606061	0.954887	3.30563	2.74032	3.87326
chr7	73018204	73018414	MER21C	LTR/ERVL	1.443	2.87415	7.16374	8.63833	3.6603
chr7	73044253	73044639	MSTA	LTR/ERVL-MaLR	0.863558	1.98927	3.8292	5.04218	3.10968
chr7	73046347	73046557	MER21C	LTR/ERVL	1.46104	3.21429	7.24728	9.97639	3.68395
chr7	73072363	73072749	MSTA	LTR/ERVL-MaLR	0.794866	1.77646	3.38606	4.95654	3.24447
chr7	73074457	73074667	MER21C	LTR/ERVL	1.2987	2.92517	6.66249	10.0748	3.96254
chr7	73098994	73099383	LTR45B	LTR/ERV1	0.691361	0.771208	1.96185	2.58132	3.10629
chr7	73100399	73100785	MSTA	LTR/ERVL-MaLR	0.686921	0.925241	2.51114	3.051	3.45011
chr7	73102493	73102703	MER21C	LTR/ERVL	1.06421	1.41156	5.13784	6.6706	4.76959
chr7	73119420	73119760	MSTA	LTR/ERVL-MaLR	0.41221	0.588235	1.80599	2.61303	4.41705
chr7	73333351	73333573	MLT1J	LTR/ERVL-MaLR	0.0170625	0.579151	1.12613	1.37741	4.19906
chr7	73353141	73353358	MLT1D	LTR/ERVL-MaLR	0.0174557	0.592495	1.0308	1.48532	4.12512
chr7	74902762	74902972	MER21C	LTR/ERVL	0.1443	0.357143	2.71512	2.49902	10.3983
chr7	74928232	74928572	MSTA	LTR/ERVL-MaLR	0.0111408	0.0315126	1.23839	1.11813	55.2482
chr7	75290805	75291015	MER21C	LTR/ERVL	0.198413	0.47619	3.07018	3.14837	9.21807
chr7	75292723	75293109	MSTA	LTR/ERVL-MaLR	0.215889	0.379349	1.4885	1.19899	4.51498
chr7	75318733	75318943	MER21C	LTR/ERVL	0.198413	0.731293	3.42523	4.17159	8.17121
chr7	75320651	75321037	MSTA	LTR/ERVL-MaLR	0.215889	0.518135	1.68167	1.75566	4.68285
chr7	75346700	75346910	MER21C	LTR/ERVL	0.180375	0.714286	3.6132	4.01417	8.52543
chr7	75348618	75349004	MSTA	LTR/ERVL-MaLR	0.206076	0.508882	1.78393	1.67002	4.83098
chr7	75385658	75386133	MER50	LTR/ERV1	0.326954	0.556391	3.15789	2.47064	6.37184
chr7	75389828	75390234	MLT1K	LTR/ERVL-MaLR	0.270563	0.501407	4.23472	4.15259	10.8648
chr7	75408239	75408446	MLT1C2	LTR/ERVL-MaLR	0.109794	0.258799	1.29248	1.45726	7.46011
chr7	75450034	75450246	MLT1B	LTR/ERVL-MaLR	0.232276	0.438005	3.14465	2.39747	8.26837
chr7	75462073	75462431	THE1D	LTR/ERVL-MaLR	0.105807	0.438947	1.49466	1.61596	5.71014
chr7	75483422	75483629	MSTA	LTR/ERVL-MaLR	0.658762	0.517598	1.77981	2.11602	3.31177
chr7	75489688	75489935	MER67C	LTR/ERV1	0.245369	0.332562	1.84672	2.19159	6.98753
chr7	75505773	75505995	MER21C	LTR/ERVL	0.836063	0.434363	3.33887	3.25739	5.19216
chr7	75507702	75508085	MSTA	LTR/ERVL-MaLR	0.721972	0.932488	2.59951	2.95622	3.35803
chr7	75509101	75509488	LTR45B	LTR/ERV1	0.293634	0.461425	1.34866	1.77248	4.13363
chr7	76527548	76527931	MSTA	LTR/ERVL-MaLR	0.445051	0.177173	1.74064	1.38101	5.01693
chr7	76529643	76529857	MER21C	LTR/ERVL	1.29213	0.667557	3.95557	3.10883	3.60486
chr7	76548143	76548451	MER4D	LTR/ERV1	0.467336	0.278293	1.43825	1.14039	3.45835
chr7	76602516	76602913	MER34B-int	LTR/ERV1	0.496145	0.368838	1.85603	1.23863	3.5777
chr7	76621976	76622360	MER41A	LTR/ERV1	0.384706	0.483631	2.38715	1.88318	4.91782
chr7	76623238	76623448	LTR26D	LTR/ERV1	0.613276	0.748299	3.09106	2.38095	4.01889
chr7	76623872	76624265	LTR23-int	LTR/ERV1	0.510834	0.41803	1.42851	1.42998	3.07741
chr7	76634576	76634788	MLT1B	LTR/ERVL-MaLR	0.60749	0.640162	3.39292	2.339	4.59416
chr7	76638249	76638835	MLT1G1	LTR/ERVL-MaLR	0.323198	0.323013	1.22747	1.12825	3.64544
chr7	76646677	76647036	THE1D	LTR/ERVL-MaLR	0.316536	0.417827	1.66154	1.36974	4.12776
chr7	76684538	76684780	MLT1G3	LTR/ERVL-MaLR	0.485224	0.590319	1.93925	1.40018	3.10488
chr7	76684813	76685019	MLT1G3	LTR/ERVL-MaLR	0.570021	0.728155	2.32073	1.68499	3.08565
chr7	76685047	76685268	MLT1F-int	LTR/ERVL-MaLR	0.668449	0.581771	2.26244	1.57062	3.06591
chr7	76685264	76685553	MLT1B	LTR/ERVL-MaLR	0.537381	0.4696	1.80599	1.24396	3.0288
chr7	76696953	76697192	MLT1I	LTR/ERVL-MaLR	0.459617	0.657501	2.09205	1.48691	3.20374
chr7	76707476	76707721	MLT1O	LTR/ERVL-MaLR	0.479283	0.524781	1.8976	1.43363	3.31775
chr7	76721438	76721703	MLT1L	LTR/ERVL-MaLR	0.44311	0.485175	1.68818	1.26306	3.17924
chr7	76771575	76771866	LTR16C	LTR/ERVL	0.351453	0.380461	1.44692	1.07921	3.45139
chr7	76799554	76799797	MLT1L	LTR/ERVL-MaLR	0.420875	0.455614	1.73273	1.29239	3.45139
chr7	76819388	76819636	MLT1J-int	LTR/ERVL-MaLR	0.41239	0.446429	1.69779	1.26633	3.45139
chr7	76876245	76876481	LTR16E1	LTR/ERVL	0.433359	0.469128	1.74695	1.2957	3.37141
chr7	76943837	76944120	MamGypLTR3	LTR/Gypsy	0.361388	0.416456	1.45682	1.08051	3.26201
chr7	76950714	76951117	LTR23-int	LTR/ERV1	0.366569	0.398795	1.28423	1.04587	3.04444
chr7	76951536	76951744	LTR26D	LTR/ERV1	0.437063	0.566621	1.93995	1.60919	3.53611
chr7	76952630	76953014	MER41A	LTR/ERV1	0.335385	0.362723	2.13587	1.47426	5.17131
chr7	77020782	77020992	MER21C	LTR/ERVL	0.270563	0.646259	1.81704	1.67257	3.80621
chr7	77046610	77046996	MSTA	LTR/ERVL-MaLR	0.274768	0.194301	1.20444	1.11335	4.94124
chr7	77048708	77048930	MER21C	LTR/ERVL	0.699563	0.627413	3.31911	2.69898	4.53519
chr7	93813037	93813256	MLT1H1	LTR/ERVL-MaLR	0.242148	0.260926	1.16158	1.49062	5.27199
chr7	93813715	93813992	LTR52	LTR/ERVL	0.314517	0.296545	1.09253	1.04425	3.49683
chr7	93817302	93817685	LTR52	LTR/ERVL	0.395601	0.38232	1.38564	1.12207	3.22361
chr7	100287212	100287462	LTR16C	LTR/ERVL	0.348485	0.185714	1.22807	1.33884	4.80516
chr7	100290896	100291228	MSTA	LTR/ERVL-MaLR	0.285232	0.11833	1.04365	1.02061	5.1151
chr7	100323701	100323919	MER21C	LTR/ERVL	0.43439	0.458716	1.85096	1.13731	3.34593
chr7	100324169	100324435	HERV9-int	LTR/ERV1	0.455685	0.362513	1.79726	1.70882	4.28512
chr7	100364398	100364654	LTR47A	LTR/ERVL	1.19851	0.906808	4.72862	4.4712	4.3698
chr7	102341964	102342347	MSTA	LTR/ERVL-MaLR	1.11757	1.45468	5.24484	4.24012	3.68741
chr7	102344059	102344281	MER21C	LTR/ERVL	0.187688	0.32175	1.87688	2.0475	7.70335
chr7	102386901	102387342	ERVL-E-int	LTR/ERVL	0.420875	0.291545	1.36253	1.72411	4.33261
chr7	102393357	102393824	LTR35	LTR/ERV1	0.243333	0.367085	1.95349	1.72545	6.02693
chr7	102394665	102394882	LTR64	LTR/ERV1	0.226924	0.427913	2.16266	2.38032	6.93758
chr7	102395578	102395842	LTR64	LTR/ERV1	0.344353	0.459957	1.64474	2.50438	5.15861
chr7	102479836	102480264	LTR13	LTR/ERVK	0.47791	0.500668	1.35268	1.74751	3.16806
chr7	102535190	102535445	LTR33	LTR/ERVL	1.18835	1.51261	4.60956	5.20175	3.63253
chr7	102564997	102565211	MER21C	LTR/ERVL	6.53144	7.15955	29.8819	31.9379	4.51537
chr7	102565469	102565735	HERV4_I-int	LTR/ERV1	5.46822	6.20301	28.1955	25.5391	4.60402
chr7	102565487	102565839	HERV17-int	LTR/ERV1	4.46582	4.96144	22.6151	20.6377	4.58805
chr7	102566918	102567301	MSTA	LTR/ERVL-MaLR	5.48896	5.87467	19.1013	19.0536	3.35763
chr7	102573492	102574462	LTR13	LTR/ERVK	0.589659	0.751105	2.98879	3.2291	4.63757
chr7	102634293	102634549	LTR33	LTR/ERVL	2.55978	3.66908	13.3978	14.4305	4.46763
chr7	102664080	102664294	MER21C	LTR/ERVL	4.6021	4.78972	23.3235	26.0292	5.25486
chr7	102664553	102664819	HERV4_I-int	LTR/ERV1	4.0442	4.71267	24.535	21.8107	5.2925
chr7	102664571	102664923	HERV17-int	LTR/ERV1	3.33592	3.86567	19.8739	18.2311	5.2912
chr7	102665998	102666381	MSTA	LTR/ERVL-MaLR	2.95712	3.04924	9.17274	9.05207	3.03426
chr7	128563538	128563905	MLT1A1	LTR/ERVL-MaLR	0.464454	0.506033	3.23868	3.1414	6.5741
chr7	128564394	128564748	MLT1B	LTR/ERVL-MaLR	0.599212	0.544794	3.56824	3.23341	5.94547
chr7	128599881	128600260	MSTA	LTR/ERVL-MaLR	0.439754	0.433472	4.08508	5.36427	10.8212
chr7	128622401	128622828	MLT1D	LTR/ERVL-MaLR	0.771769	0.568752	6.7587	7.78059	10.846
chr7	128630126	128631187	MER11B	LTR/ERVK	0.378431	0.262556	1.4427	1.47608	4.55356
chr7	128631189	128631488	MER21C	LTR/ERVL	0.633425	0.752508	4.26861	4.61594	6.41052
chr7	128631794	128632103	MER21C	LTR/ERVL	0.453565	0.427647	6.08925	5.99107	13.7088
chr7	128632398	128632673	MER21C	LTR/ERVL	0.358127	0.402597	3.95534	3.81668	10.2166
chr7	128632974	128633329	MLT1D	LTR/ERVL-MaLR	0.384123	0.191147	3.36051	3.27086	11.5274
chr7	128642958	128643259	MER21C	LTR/ERVL	0.0880902	0.320361	7.09623	6.64452	33.6411
chr7	128643940	128644444	MER21C	LTR/ERVL	0.0526094	0.134637	4.29024	4.02565	44.4114
chr7	128644995	128645353	MLT1D	LTR/ERVL-MaLR	0.0846453	0.189545	6.01539	5.56351	42.2294
chr7	128659870	128660155	MLT1F2	LTR/ERVL-MaLR	0.305688	0.162907	10.4032	10.1058	43.767
chr7	128661408	128661628	THE1B	LTR/ERVL-MaLR	0.568182	0.714286	13.5367	15.0639	22.3012
128661629	128663174	30682799	LTR/ERVL-MaLR	1	0.365304	0.325936	8.11616	8.66832	24.2817
chr7	128663175	128663529	THE1B	LTR/ERVL-MaLR	0.321007	0.171509	5.786	4.52911	20.9437
chr7	148867634	148868214	MSTA-int	LTR/ERVL-MaLR	0.515935	0.560345	1.7922	2.02337	3.54514
chr7	148868215	148868608	MSTA	LTR/ERVL-MaLR	0.790346	0.463468	2.00884	1.79799	3.0362
chr7	151109359	151109675	MLT1C	LTR/ERVL-MaLR	0.371596	0.542495	1.33245	1.58228	3.18866
chr7	152649903	152650108	MLT1J	LTR/ERVL-MaLR	1.42276	1.25436	7.76637	7.88148	5.84503
chr7	152653032	152653383	THE1B	LTR/ERVL-MaLR	0.852543	0.803826	5.09822	4.63846	5.87833
chr7	152663839	152664289	MER77B	LTR/ERVL	0.774411	0.563492	3.69396	3.41598	5.31424
chr7	152664290	152664715	MLT2B2	LTR/ERVL	1.04278	0.647059	4.49948	3.78221	4.90087
chr7	152664717	152665306	MER50C	LTR/ERV1	0.688121	0.454766	3.53707	3.10093	5.8081
chr7	152668589	152668817	MamRep605b	LTR?	1.2294	1.03383	7.17528	6.37959	5.98916
chr8	657153	657554	LTR19A	LTR/ERV1	0.132245	0.285002	1.18126	1.39115	6.16519
chr8	657562	657945	HERVFH19-int	LTR/ERV1	0.0989002	0.214472	1.14516	1.15444	7.33822
chr8	8133613	8134678	MER11C	LTR/ERVK	0.277422	0.28169	2.35977	2.74706	9.13383
chr8	8134984	8135452	MER11A	LTR/ERVK	0.1295	0.221306	1.99618	2.59589	13.09
chr8	8138103	8138447	MSTA	LTR/ERVL-MaLR	0.275282	0.269934	2.11648	1.48953	6.61391
chr8	12189327	12189617	LTR33A	LTR/ERVL	0.496343	0.147783	1.02843	1.09718	3.29999
chr8	12203921	12204358	MER66B	LTR/ERV1	0.407392	0.40863	1.47537	1.57914	3.74317
chr8	12208311	12208565	MLT1K	LTR/ERVL-MaLR	0.894775	0.913948	2.67647	3.90447	3.63845
chr8	12209854	12210113	LTR16A1	LTR/ERVL	0.862876	0.634308	2.76028	3.09518	3.91099
chr8	12216461	12217484	LTR5A	LTR/ERVK	0.496164	0.289764	1.40197	1.59957	3.8191
chr8	12224962	12225988	LTR5A	LTR/ERVK	0.387648	0.355054	1.33802	1.53046	3.86221
chr8	12227832	12228128	LTR1A2	LTR/ERV1	0.652641	0.591216	2.22262	2.58264	3.86319
chr8	12228359	12228849	LTR1A2	LTR/ERV1	0.471552	0.473761	1.41425	1.62759	3.21782
chr8	12229966	12230302	MLT1C2	LTR/ERVL-MaLR	0.597493	0.616497	1.94497	2.12761	3.3547
chr8	12292898	12293310	MLT1B	LTR/ERVL-MaLR	0.468888	0.398752	1.5436	1.63484	3.66332
chr8	12302295	12302509	MLT1F1	LTR/ERVL-MaLR	0.920419	0.984646	2.9718	3.28261	3.28304
chr8	12304418	12304750	THE1B	LTR/ERVL-MaLR	0.593282	0.591652	1.94198	2.15324	3.45607
chr8	12307562	12307821	MER110-int	LTR/ERV1	0.760501	0.758411	2.45546	2.66441	3.37075
chr8	12308114	12308540	MER110-int	LTR/ERV1	0.46237	0.4611	1.49288	1.61991	3.37075
chr8	12310229	12310602	LTR79	LTR/ERVL	0.528069	0.526618	1.705	1.85009	3.37075
chr8	12322287	12322521	MLT1G1	LTR/ERVL-MaLR	0.841751	0.839438	2.7178	2.94907	3.37075
chr8	12339951	12340463	MLT1D	LTR/ERVL-MaLR	0.384706	0.38365	1.24212	1.34782	3.37075
chr8	12346999	12347248	MLT1J	LTR/ERVL-MaLR	0.791043	0.78887	2.55408	2.77142	3.37075
chr8	12349478	12350156	MER50B	LTR/ERV1	0.301689	0.358196	1.06091	1.12753	3.31639
chr8	12358091	12358683	PRIMA4_LTR	LTR/ERV1	0.345516	0.410232	1.21503	1.29132	3.31639
chr8	12390315	12390689	THE1D	LTR/ERVL-MaLR	0.627937	0.668449	2.09917	2.09926	3.23856
chr8	12390690	12390891	THE1D-int	LTR/ERVL-MaLR	1.13071	1.17271	3.70952	3.86497	3.28837
chr8	12405505	12405749	MLT1J	LTR/ERVL-MaLR	0.838301	0.848946	2.78617	3.28546	3.59854
chr8	12409974	12410316	LTR16A	LTR/ERVL	0.575935	0.438596	2.26993	2.58567	4.78605
chr8	12413445	12414465	LTR5A	LTR/ERVK	0.252525	0.154062	1.13949	1.17485	5.69212
chr8	12431601	12431891	LTR33A_	LTR/ERVL	0.666144	0.492611	1.64852	2.16586	3.29179
chr8	12446195	12446632	MER66B	LTR/ERV1	0.398724	0.294214	1.22446	1.63587	4.12783
chr8	12450829	12451083	MLT1K	LTR/ERVL-MaLR	0.536865	0.57649	1.64042	3.02596	4.19128
chr8	12452376	12452635	LTR16A1	LTR/ERVL	0.511876	0.372311	2.13371	2.93564	5.73335
chr8	12518371	12518731	MLT1H	LTR/ERVL-MaLR	0.38931	0.128968	1.08431	1.61846	5.21489
chr8	12526779	12527223	LTR6B	LTR/ERV1	0.324188	0.185006	1.00759	1.38672	4.70214
chr8	12527222	12527566	MSTA	LTR/ERVL-MaLR	0.396406	0.332226	2.15473	2.09014	5.82581
chr8	12530231	12530699	MER11A	LTR/ERVK	0.267094	0.2442	2.02429	2.85195	9.53705
chr8	12531005	12532070	MER11C	LTR/ERVK	0.369896	0.37894	2.63158	3.2049	7.79407
chr8	12532071	12533073	HERVK11-int	LTR/ERVK	0.24194	0.310094	1.9391	2.06199	7.24791
chr8	12533058	12534300	HERVK11-int	LTR/ERVK	0.262285	0.278928	1.32073	1.51715	5.24356
chr8	12536194	12536983	HERVK11-int	LTR/ERVK	0.244844	0.375702	1.02284	1.20982	3.59789
chr8	12536984	12538042	MER11C	LTR/ERVK	0.415306	0.401701	1.57115	2.00362	4.37545
chr8	12538800	12539058	MLT1I	LTR/ERVL-MaLR	0.631313	0.470653	1.76799	2.57864	3.94443
chr8	12542781	12543223	MLT1F2	LTR/ERVL-MaLR	0.479912	0.282805	1.57776	1.98198	4.66717
chr8	12550714	12551005	MLT1H	LTR/ERVL-MaLR	0.624805	0.20864	1.52228	1.83181	4.02437
chr8	12554295	12554652	THE1B	LTR/ERVL-MaLR	0.604787	0.35014	1.25313	1.71308	3.10622
chr8	12556245	12556598	THE1B	LTR/ERVL-MaLR	0.536527	0.202347	1.37916	2.10709	4.71832
chr8	12565087	12565544	HERVK-int	LTR/ERVK	0.52218	0.289153	1.29564	1.5462	3.50267
chr8	12565980	12567003	LTR5A	LTR/ERVK	0.366569	0.321184	1.9679	1.74095	5.3927
chr8	12578683	12579141	MLT2B1	LTR/ERVL	0.479688	0.452277	1.26408	1.54282	3.01181
chr8	72710944	72711353	MLT1I	LTR/ERVL-MaLR	0.287101	0.323088	1.04019	1.05074	3.4267
chr8	81683805	81684049	MER39	LTR/ERV1	0.0310482	0.234192	1.13244	1.08386	8.35584
chr8	124532584	124532970	ERV24_Prim-int	LTR/ERV1	0.0392526	0.351591	1.43169	1.37027	7.169
chr8	143833701	143834026	MamRep1151	LTR?	0.0699301	0.208791	1.417	1.16974	9.28075
chr8	143834027	143834590	MLT1E2	LTR/ERVL-MaLR	0.235481	0.393301	2.1813	1.89363	6.48067
chr8	144145715	144146714	LTR5A	LTR/ERVK	0.106167	0.117975	1.44443	1.52218	13.2354
chr8	144744471	144744769	MLT1A	LTR/ERVL-MaLR	0.279642	0.251678	2.01637	1.67785	6.95291
chr9	2722908	2723116	MLT1H2	LTR/ERVL-MaLR	0.018211	0.0343407	2.23516	3.35744	106.421
chr9	2787192	2787911	MER21C	LTR/ERVL	0.289754	0.377508	1.04922	1.32185	3.55343
chr9	2791394	2792052	LTR8B	LTR/ERV1	0.310859	0.390795	1.4331	1.2874	3.87727
chr9	2792053	2792445	MLT2A1	LTR/ERVL	0.367192	0.209548	1.06293	1.11739	3.78041
chr9	2794299	2794674	THE1C	LTR/ERVL-MaLR	0.131313	0.104762	1.38012	1.43251	11.9141
chr9	2801943	2802159	MLT1L	LTR/ERVL-MaLR	0.631313	0.281085	2.21329	1.70263	4.2919
chr9	4734005	4734371	MLT1B	LTR/ERVL-MaLR	0.641663	0.400078	1.97728	2.61934	4.41244
chr9	33017040	33017277	MER21B	LTR/ERVL	0.399565	0.135624	1.36946	1.30767	5.0022
chr9	33017278	33017602	MLT1A0	LTR/ERVL-MaLR	0.210438	0.132275	1.69212	1.19886	8.43556
chr9	38547742	38549336	THE1D-int	LTR/ERVL-MaLR	0.33744	0.322638	1.16115	1.1536	3.50679
chr9	38553340	38553654	MSTA-int	LTR/ERVL-MaLR	0.241266	0.204732	1.06157	1.06596	4.77027
chr9	38553914	38555497	MSTA-int	LTR/ERVL-MaLR	0.287142	0.444454	1.07779	1.31824	3.27507
chr9	38556991	38558574	MSTA-int	LTR/ERVL-MaLR	0.457034	0.345185	1.18862	1.54273	3.40474
chr9	38560097	38561663	MSTA-int	LTR/ERVL-MaLR	0.283002	0.353494	1.17351	1.15312	3.65537
chr9	39803581	39804011	MLT1C	LTR/ERVL-MaLR	0.264271	0.274086	1.34639	1.14357	4.62511
chr9	39804818	39805193	THE1B	LTR/ERVL-MaLR	0.222222	0.409524	1.7076	2.1708	6.13918
chr9	39878771	39879028	THE1B	LTR/ERVL-MaLR	0.206344	0.472485	1.00689	1.07727	3.07024
chr9	41708890	41709237	LTR16E1	LTR/ERVL	0.294734	0.329354	1.30189	1.34565	4.24226
chr9	41713611	41713951	MER57E2	LTR/ERV1	0.111408	0.210084	1.41899	1.25182	8.30755
chr9	41722756	41723275	MER77	LTR/ERVL	0.0291937	0.19956	1.82537	1.672	15.2888
chr9	41729514	41729996	PABL_B	LTR/ERV1	0.251477	0.340842	1.7835	2.19471	6.71634
chr9	41734884	41735150	MER54A	LTR/ERVL	0.099681	0.0537057	2.24245	2.06612	28.0896
chr9	41739472	41740203	MER21B	LTR/ERVL	0.103636	0.0439711	1.44599	1.19275	17.8768
chr9	41740905	41741301	LTR25	LTR/ERV1	0.200872	0.396825	3.45561	3.42266	11.5079
chr9	41741302	41741629	LTR46	LTR/ERV1	0.139005	0.163827	3.20564	3.48775	22.1027
chr9	41741630	41741859	LTR25	LTR/ERV1	0.430065	0.467873	3.48579	2.92324	7.1375
chr9	61591623	61592142	MER77	LTR/ERVL	0.0364921	0.0963391	1.36903	1.37741	20.6762
chr9	61934811	61935330	MER77	LTR/ERVL	0.0291937	0.19956	1.66481	1.5048	13.856
chr9	61941584	61942066	PABL_B	LTR/ERV1	0.251477	0.37789	1.8654	2.4519	6.85976
chr9	61953355	61953682	LTR46	LTR/ERV1	0.0810861	0.109218	1.51564	2.27462	19.9169
chr9	61953683	61953912	LTR25	LTR/ERV1	0.430065	0.483468	3.50494	2.94128	7.05636
chr9	62902273	62902648	THE1B	LTR/ERVL-MaLR	0.373737	0.390476	1.60234	2.04959	4.77867
chr9	62903455	62903884	MLT1C	LTR/ERVL-MaLR	0.19425	0.208125	1.53355	1.23293	6.87537
chr9	65504158	65504387	LTR25	LTR/ERV1	0.380442	0.499064	1.99188	1.78642	4.29594
chr9	65522733	65523252	MER77	LTR/ERVL	0.160565	0.0825764	2.08735	1.672	15.4616
chr9	67634633	67634862	LTR25	LTR/ERV1	0.396983	0.467873	3.44748	2.8691	7.30363
chr9	67634863	67635190	LTR46	LTR/ERV1	0.243258	0.174749	2.40088	3.00756	12.9386
chr9	67635191	67635587	LTR25	LTR/ERV1	0.162611	0.387807	2.32589	2.66091	9.06002
chr9	67646663	67646935	PABL_B	LTR/ERV1	0.194964	0.196954	1.99948	2.40034	11.2264
chr9	67653178	67653697	MER77	LTR/ERVL	0.0291937	0.130746	1.53805	1.5685	19.4232
chr9	67667225	67667572	LTR16E1	LTR/ERVL	0.327482	0.247015	1.02381	1.32184	4.08296
chr9	92833732	92834201	LTR22B	LTR/ERVK	0.395749	0.289369	1.13156	1.46258	3.78641
chr9	96908588	96909120	LTR26C	LTR/ERV1	0.270563	0.214823	1.08825	1.13403	4.57838
chr9	96934727	96935080	MLT1A	LTR/ERVL-MaLR	0.364838	0.435047	1.20521	1.83785	3.80437
chr9	96951572	96951811	MLT1K	LTR/ERVL-MaLR	0.427919	0.328751	1.48646	1.43504	3.86099
chr9	125811326	125811681	THE1C	LTR/ERVL-MaLR	0.490824	0.352113	1.08723	1.65289	3.25068
chr9	136811075	136811320	MER4E	LTR/ERV1	0.788497	0.597668	2.25564	2.14201	3.17253
chr9	137116360	137117229	LTR5B	LTR/ERVK	0.209227	0.250699	1.31226	1.26963	5.6137
chr9	138248138	138248565	MLT1D	LTR/ERVL-MaLR	0.4879	0.284376	3.99564	4.29675	10.7376
chr9	138275170	138275470	MER21C	LTR/ERVL	0.530303	0.630952	10.5263	9.93113	17.6167
chr9	138276151	138276656	MER21C	LTR/ERVL	0.517552	0.403112	7.46048	6.88978	15.5869
chrX	3828256	3828483	MSTA	LTR/ERVL-MaLR	0.901081	0.692259	1.85486	3.74995	3.51765
chrX	3839620	3839970	THE1A	LTR/ERVL-MaLR	1.35281	1	4.03509	4.86423	3.78241
chrX	3839971	3841488	THE1A-int	LTR/ERVL-MaLR	0.649208	0.590922	1.99783	2.08655	3.2935
chrX	3841491	3841787	THE1A	LTR/ERVL-MaLR	1.20291	1.20656	3.20057	4.46728	3.18238
chrX	3844184	3844633	MER4E	LTR/ERV1	0.506175	0.294305	1.32849	1.85904	3.98203
chrX	3845345	3845939	LTR8B	LTR/ERV1	0.408122	0.330688	1.01896	1.48872	3.39421
chrX	3851435	3851655	MLT1B	LTR/ERVL-MaLR	1.54959	1.13636	7.27671	7.53193	5.51337
chrX	3853434	3853860	MLT1C2	LTR/ERVL-MaLR	0.969199	0.813213	3.53142	4.93734	4.75129
chrX	3858903	3859382	LTR2B	LTR/ERV1	1.36806	1.00656	4.10211	5.09843	3.87452
chrX	3860208	3860654	MER67D	LTR/ERV1	1.64764	1.16111	5.3792	5.85554	3.9999
chrX	3878044	3878394	THE1A	LTR/ERVL-MaLR	1.6342	1.26531	4.58647	5.33648	3.42229
chrX	3878395	3879912	THE1A-int	LTR/ERVL-MaLR	0.784043	0.715698	2.29273	2.40252	3.13071
chrX	3879915	3880211	THE1A	LTR/ERVL-MaLR	2.16267	2.07529	5.83807	7.28725	3.09708
chrX	3882608	3883057	MER4E	LTR/ERV1	0.868934	0.429526	1.75829	2.51247	3.2891
chrX	3883769	3884363	LTR8B	LTR/ERV1	0.669575	0.420875	1.33646	1.94785	3.01189
chrX	3888535	3888739	LTR108a_Mam	LTR/ERVL	2.22816	1.29552	5.54696	8.04165	3.85636
chrX	3889860	3890080	MLT1B	LTR/ERVL-MaLR	2.01446	1.25	7.99442	8.48986	5.04961
chrX	3891858	3892284	MLT1C2	LTR/ERVL-MaLR	1.21817	0.871898	4.11828	5.33504	4.52298
chrX	3897327	3897806	LTR2B	LTR/ERV1	1.41551	1.02147	4.24862	5.02079	3.80364
chrX	3898634	3899080	MER67D	LTR/ERV1	2.00435	1.3533	7.01164	7.63444	4.36201
chrX	3916473	3916823	THE1A	LTR/ERVL-MaLR	1.56926	1.56122	5.08772	5.58442	3.4091
chrX	3916824	3918341	THE1A-int	LTR/ERVL-MaLR	0.699147	0.720407	2.24069	2.25271	3.16536
chrX	3926963	3927167	LTR108a_Mam	LTR/ERVL	1.20692	0.630252	2.94548	4.35505	3.97378
chrX	3928291	3928511	MLT1B	LTR/ERVL-MaLR	0.65427	0.405844	5.10367	4.13223	8.71217
chrX	3930289	3930715	MLT1C2	LTR/ERVL-MaLR	0.631313	0.603622	3.55201	3.79273	5.94747
chrX	3935766	3936245	LTR2B	LTR/ERV1	0.529829	0.424993	2.09684	1.71673	3.99402
chrX	3937072	3937509	MER67D	LTR/ERV1	0.684765	0.482184	3.08122	2.05193	4.39878
chrX	9671087	9671409	MER77	LTR/ERVL	0.447017	0.388199	1.53917	1.19347	3.27178
chrX	9679903	9680254	MLT1A0	LTR/ERVL-MaLR	0.19425	0.376475	1.08712	1.31855	4.2151
chrX	15691048	15691291	MSTB1	LTR/ERVL-MaLR	0.327348	0.514403	1.55223	2.26167	4.53092
chrX	18038130	18038338	MLT1H	LTR/ERVL-MaLR	0.200321	0.0343407	1.93995	1.78798	15.8864
chrX	18038717	18038930	MLT1H	LTR/ERVL-MaLR	0.106701	0.0670691	1.93559	1.37741	19.0654
chrX	53170197	53170535	MLT1A0	LTR/ERVL-MaLR	0.48189	0.369822	1.49227	1.41816	3.41715
chrX	115896815	115897311	MER4A	LTR/ERV1	0.381843	0.30962	1.2026	1.15802	3.41396
chrX	115909129	115909574	MER65C	LTR/ERV1	0.374532	0.617978	1.5277	1.63432	3.18588
chrX	115916433	115916898	LTR2	LTR/ERV1	0.407299	0.192012	1.65063	1.40407	5.09702
chrX	115916899	115923779	Harlequin-int	LTR/ERV1	0.378788	0.383098	1.74865	1.87632	4.75789
chrX	115923780	115924222	LTR2	LTR/ERV1	0.445633	0.53329	3.28451	3.70218	7.13712
chrX	115924768	115925126	MSTA	LTR/ERVL-MaLR	0.402065	0.259377	4.55748	5.47117	15.1618
chrX	115928085	115928542	MER101-int	LTR/ERV1	0.198926	0.171929	1.40121	1.22068	7.06985
chrX	115936603	115937610	MER101-int	LTR/ERV1	0.221931	0.212796	2.05578	2.65497	10.8361
chrX	115938264	115939436	MER101-int	LTR/ERV1	0.164831	0.243784	1.0703	1.2305	5.63073
chrX	115939522	115939995	MER101-int	LTR/ERV1	0.336344	0.38508	1.90089	2.80433	6.52212
chrX	115939998	115940453	MER65C	LTR/ERV1	0.566101	0.368917	2.31348	1.78004	4.37801
chrX	115956759	115957464	MER57-int	LTR/ERV1	0.435203	0.288754	1.17581	1.00815	3.0167
chrX	115957466	115957874	MER51B	LTR/ERV1	0.399213	0.376401	1.23624	1.53946	3.57872
chrX	115959732	115959966	MER67B	LTR/ERV1	0.3885	0.320513	1.16209	1.11252	3.20814
chrX	123873982	123874220	LTR83	LTR/ERVL	0.413802	0.345138	1.71384	1.28481	3.95111
chrX	127856641	127857036	MLT1B	LTR/ERVL-MaLR	0.0767165	0.126582	1.15479	1.4332	12.73
chrX	131739878	131740265	LTR4	LTR/ERV1	0.812387	0.655223	3.87597	3.89732	5.29656
chrX	131776641	131777325	MER50B	LTR/ERV1	0.293505	0.177527	1.00672	1.28679	4.86912
chrX	131818227	131818579	MLT1A	LTR/ERVL-MaLR	0.720988	0.36526	2.2802	1.53785	3.5149
chrX	155534537	155534815	MLT1A-int	LTR/ERVL-MaLR	0.109004	0.231244	1.34103	1.75397	9.09633
chrX	155534820	155535184	MLT1A	LTR/ERVL-MaLR	0.0832501	0.215856	2.01224	2.72455	15.8365
chrX	155535243	155535590	MLT1A	LTR/ERVL-MaLR	0.109161	0.257308	1.84539	2.58413	12.0871
chrY	11179817	11180053	MSTA-int	LTR/ERVL-MaLR	0	0.28753	1.46818	2.74898	14.6669
chrY	11200525	11200925	MLT1H1-int	LTR/ERVL-MaLR	0	0.535714	1.56798	2.09711	6.8415
chrY	11203587	11204063	MER57A1	LTR/ERV1	0	0.502701	1.89813	1.86645	7.4887
chrY	11206113	11206358	MER57-int	LTR/ERV1	0	0.3207	1.16362	1.41677	8.04612
chrY	11207890	11208190	MER57-int	LTR/ERV1	0	0.345238	1.09649	1.18457	6.60722
